# Supplementary material for: Altered nitric oxide induced by gut microbiota reveals the connection between central precocious puberty and obesity
Source: Clin Transl Med. 2021 Jan 28;11(2):e299. doi: 10.1002/ctm2.299 (PMC7842634; doi:10.1002/ctm2.299)
Supplement: Supplementary file 3 — Supplementary Table 1. Physical and hormone information of enrolled participants. Supplementary Table 2. Statistics on the physical information for the enrolled subjects. Supplementary Table 3. Distributions of ASVs in all samples. Supplementary Table 4. Taxonomic profiling at the genus level. Supplementary Table 5. Functional profiling predicted by PICRUSt. Supplementary Table 6. Proportions of GBMs in all samples. Supplementary Table 7. Statistical power for the differentially enriched genera between HC and CPP groups. [file CTM2-11-e299-s002.xlsx]

## Sheet: Table legends
	Supplementary Table 1. Physical and hormone information of enrolled participants.
	Supplementary Table 2. Statistics on the physical information for the enrolled subjects.
	Supplementary Table 3. Distributions of ASVs in all samples.
	Supplementary Table 4. Taxonomic profiling at the genus level.
	Supplementary Table 5. Functional profiling predicted by PICRUSt.
	Supplementary Table 6. Proportions of GBMs in all samples.
	Supplementary Table 7. Statistical power for the differentially enriched genera between HC and CPP groups.

## Sheet: Tab. 1
#SampleID	Group	Age(year)	Weight(kg)	Height(cm)	E2(pg/ml)	FSH(icl/ml)	LH(ng/ml)	GH(ng/mL)	A2(μg/L)	Insulin(μU/mL)	IGF-1(ng/mL)
H17080692	HC	7.96	25.5	132	-	-	-	-	-	-	-
H17080699	HC	6	23.3	116.4	-	-	-	-	-	-	-
H17082046	HC	8	25.7	123.5	-	-	-	-	-	-	-
H17082081	HC	8	22.2	134.6	-	-	-	-	-	-	-
H17082158	HC	7.68	30.2	128.4	-	-	-	-	-	-	-
H17082179	HC	8	33	135.7	-	-	-	-	-	-	-
H17082235	HC	6	23.2	114.6	-	-	-	-	-	-	-
H17082242	HC	7.83	23	132.2	-	-	-	-	-	-	-
H17082263	HC	7.75	37	135	-	-	-	-	-	-	-
H17082291	HC	8	15.9	127.1	-	-	-	-	-	-	-
H18070019	HC	8	30.7	130.5	-	-	-	-	-	-	-
H18070023	HC	8	29.3	132	-	-	-	-	-	-	-
H18070028	HC	7.25	27.9	131.1	-	-	-	-	-	-	-
H18070029	HC	8	34.9	137.1	-	-	-	-	-	-	-
H9001610	HC	7.8	23.5	134.2	-	-	-	-	-	-	-
H9001642	HC	6.2	20.8	136.5	-	-	-	-	-	-	-
H9001654	HC	7.85	22	139.1	-	-	-	-	-	-	-
H9001694	HC	6	26.7	122.6	-	-	-	-	-	-	-
H9001711	HC	7.55	23.5	124.5	-	-	-	-	-	-	-
H9001719	HC	7.25	31.8	132.4	-	-	-	-	-	-	-
H9001728	HC	7.25	32.3	125.5	-	-	-	-	-	-	-
H9001733	HC	6.83	20.5	127.5	-	-	-	-	-	-	-
90041005	OW	6.28	20.5	127.5	-	-	-	-	-	-	-
90041072	OW	6.5	30.2	114.3	-	-	-	-	-	-	-
90041341	OW	7.4	34.2	125	-	-	-	-	-	-	-
90041363	OW	8	38.4	125.6	-	-	-	-	-	-	-
90041388	OW	6.8	31.3	118.5	-	-	-	-	-	-	-
90041399	OW	7.3	33	115.2	-	-	-	-	-	-	-
90041411	OW	7.8	35.2	124.3	-	-	-	-	-	-	-
90041444	OW	8	42.2	124	-	-	-	-	-	-	-
90041494	OW	7.8	36.3	121.2	-	-	-	-	-	-	-
90041591	OW	8	40.3	124.6	-	-	-	-	-	-	-
90041681	OW	6.9	32.5	118.4	-	-	-	-	-	-	-
90041762	OW	7	32.2	118.2	-	-	-	-	-	-	-
90041765	OW	7.5	33.6	119.5	-	-	-	-	-	-	-
90042056	OW	7.8	35.4	122.7	-	-	-	-	-	-	-
90042097	OW	7.9	35.8	120.3	-	-	-	-	-	-	-
90042156	OW	6.9	31.5	119.8	-	-	-	-	-	-	-
90042336	OW	8	38.2	123.6	-	-	-	-	-	-	-
90042394	OW	8	40.5	122.1	-	-	-	-	-	-	-
90042437	OW	7.4	39.8	124.5	-	-	-	-	-	-	-
90042457	OW	6.9	31.5	118	-	-	-	-	-	-	-
90042479	OW	7.5	33.8	125.4	-	-	-	-	-	-	-
90044081	OW	7.8	35.6	129.6	-	-	-	-	-	-	-
90044109	OW	6.9	31.8	116.2	-	-	-	-	-	-	-
90044362	OW	6.2	30.4	117.1	-	-	-	-	-	-	-
A1911020029	CPP	7.9	31	130	8	2.19	0.11	0.18	2.15	15.12	274.5
A1911020035	CPP	7.6	31.3	133.8	17	4.28	0.57	7.55	1.59	3.92	342.9
A1911020038	CPP	8	37	139.3	9	0.88	0.39	1.52	2.15	8.45	335.1
A1911020042	CPP	7.9	43.2	142.2	41	4.44	0.68	2.24	1.5	0.61	330.4
A1911020043	CPP	7.5	36	135.7	41	6.04	1.89	0.42	2.34	18.52	278.5
A1911020044	CPP	8	26.2	128	9.6	1.94	0.05	0.29	1.86	12.49	283.5
A1911020046	CPP	7	19.8	149.5	11	3.53	1.38	0.53	2.71	10.9	372.1
A1911020047	CPP	8	34.8	143.2	34	5.51	1.81	1.51	2.19	17.28	310.4
A1911020049	CPP	7	35	145.1	44	4.98	2.3	10.76	2.28	11.43	360.4
A1911020050	CPP	8	36.6	144	8	1.84	0.61	0.11	2.2	6.49	285.6
A1911020053	CPP	7.9	32	135.2	41	4.85	1.29	5.73	2.84	6.04	337.9
A1911020055	CPP	8	28	138.1	44	6.4	1.29	4.94	1.82	9.22	193.4
A1911020057	CPP	7.75	25.8	129.5	4	1.18	0.05	4.28	1.55	2.49	310.5
A1911020060	CPP	7.6	43.9	138.3	43.3	5.31	3.4	1.19	2.08	7.63	337.1
A1911020061	CPP	8	35.1	138	59	7.21	3.77	0.22	2.07	11.87	351.7
A1911020062	CPP	7.9	42.2	140.2	26	4.49	1.33	0.29	2.65	25.02	348.9
A1911020093	CPP	8	49.8	148.5	40	4.74	1.25	1.86	2.11	7.52	279.4
A1911020094	CPP	7.5	28	129.3	44	3	0.88	0.27	2.26	8.55	169.5
A1911020095	CPP	7.6	46	146.2	73	3.52	1.76	0.93	2.22	10.52	305.7
A1911020096	CPP	8	35.5	130	25	4.68	0.99	0.12	1.72	12.37	351.2
A1911020097	CPP	8	36	137	10	2.45	0.85	5.26	2.18	13.93	341.4
A1911020100	CPP	8	24	131	9	2.62	0.42	0.7	1.46	11.08	294.1
A1911020101	CPP	7.4	36	145	30	5.87	4.46	6.32	1.82	8.94	371.2
A1911020102	CPP	6	36.2	141	10	3.52	0.88	0.32	1.63	8.14	230
A1911020109	CPP	8	36.5	145.4	12	5.1	1.77	13.29	1.58	3.39	382.7
A1911020111	CPP	7.76	35.3	143	26	1.59	0.16	0.81	2.27	17.28	223.4
A1911020112	CPP	8	41.6	143.7	22	6.45	3.19	1.15	2.3	2.75	319.7

## Sheet: Tab. 2
Physical information for the enrolled CPP, OW and HC girls
Physical indices	HC (n=22)	OW (n=24)	CPP (n=27)	HC vs CPP	OW vs CPP
				Adjusted P-value	Adjusted P-value
Age (year)	7.418±0.717	7.358±0.566	7.715±0.443	0.242	0.023
Weight (kg)	26.495±5.216	34.342±4.437	34.919±6.794	<0.001	0.823
Height (cm)	129.659±6.311	121.483±3.947	138.896±6.244	<0.001	<0.001
E2 (pg/ml)	-	-	27.441±17.716	-	-
FSH (icl/ml)	-	-	4.023±1.719	-	-
LH (ng/ml)	-	-	1.390±1.145	-	-
GH (ng/mL)	-	-	2.695±3.416	-	-
A2 (μg/L)	-	-	2.057±0.364	-	-
Insulin (μU/mL)	-	-	10.072±5.418	-	-
IGF-1 (ng/mL)	-	-	308.193±53.404	-	-

## Sheet: Tab. 3
#OTU_ID	90041005	90041681	90041363	90041341	90041072	90041444	90042336	90042097	90041762	90042457	90041388	90044081	90042437	90042394	90041591	90044362	90042156	90044109	90041399	90041411	H17080699	A1911020044	90041765	H17082158	A1911020035	90042479	90041494	A1911020057	A1911020060	H17082081	A1911020046	A1911020111	A1911020094	A1911020093	A1911020096	H17082179	A1911020055	A1911020029	A1911020042	A1911020049	A1911020050	H17082046	A1911020109	A1911020043	90042056	A1911020112	A1911020062	A1911020053	A1911020047
3a4e0ed80342d013f2c533eac93339e1	0	0	0	0	0	0	0	0	0	0	0	0	0	0	0	0	0	0	0	0	0	0	0	0	0	0	0	0	0	0	0	0	0	0	0	0	0	0	0	0	0	0	0	0	0	0	0	0	0
61505403af2050d9ab07d0c910c3fe2f	0	0	0	0	0	0	0	0	0	0	0	0	0	0	0	0	0	0	0	0	0	0	0	0	0	0	0	0	0	0	0	0	0	0	0	0	0	0	0	0	0	0	0	0	0	0	0	0	0
89e0eb86b365aaa86b091ee7a9374af6	0	0	0	0	0	0	0	0	0	0	0	0	0	0	0	0	0	0	0	0	0	0	0	0	0	0	0	0	0	0	0	0	0	0	0	0	0	0	0	0	0	0	0	0	0	0	0	0	0
a1403f781f4f3f5e5c5aa51fa327f3b2	0	0	0	0	0	0	0	0	0	0	0	0	0	0	0	0	0	0	0	0	0	0	0	0	0	0	0	0	0	0	0	0	0	0	0	0	0	0	0	0	0	0	0	0	0	0	0	0	0
183d0fb4930349e654c9e7e64b76f8de	0	0	0	0	0	0	0	0	0	0	0	0	0	0	0	0	0	0	0	0	0	0	0	0	0	0	0	0	0	0	0	0	0	0	0	0	0	0	0	0	0	0	0	0	0	0	0	0	0
aad949515f6567b213add8a1f0bb9e0f	0	0	0	0	0	0	0	0	0	0	0	0	0	0	0	0	0	0	0	0	0	0	0	0	0	0	0	0	0	0	0	0	0	0	0	0	0	0	0	0	0	0	0	0	0	0	0	0	0
7dad4323e46c937cee18080743892882	0	0	0	0	0	0	0	0	0	0	0	0	0	0	0	0	0	0	0	0	0	0	0	0	0	0	0	0	0	0	0	0	0	0	0	0	0	0	0	0	0	0	0	0	0	0	0	0	0
bdc3cc483e49f5c293f3d85319937cac	0	0	0	0	0	0	0	0	0	0	0	0	0	0	0	0	0	0	0	0	0	0	0	0	0	0	0	0	0	0	0	0	0	0	0	0	0	0	0	0	0	0	0	0	0	0	0	0	0
211ab8ba04647f67fc76cecf873c4f01	0	0	0	0	0	0	0	0	0	0	0	0	0	0	0	0	0	0	0	0	0	0	0	0	0	0	0	0	0	0	0	0	0	0	0	0	0	0	0	0	0	0	0	0	0	0	0	0	0
95f07c8398326b21c3d1ed9dad205ee1	0	0	0	0	0	0	0	0	0	0	0	0	0	0	0	0	0	0	0	0	0	0	0	0	0	0	2	0	0	0	0	0	0	0	0	0	0	0	0	0	0	0	0	0	0	0	0	0	0
0b6642dcd115da43b7bd0d23d39dcf41	0	0	0	0	0	0	0	0	2	0	0	0	0	0	0	0	0	0	0	0	0	0	0	0	0	0	0	0	0	0	0	0	0	0	0	0	0	0	0	0	0	0	0	0	0	0	0	0	0
2a6c970e779dcb8cf9308724d6d5cf08	0	0	0	0	0	0	0	0	0	0	0	0	0	0	0	0	0	0	0	0	0	0	0	0	0	0	0	2	0	0	0	0	0	0	0	0	0	0	0	0	0	0	0	0	0	0	0	0	0
0aa4a3769e55a3d80e39a705f1808deb	0	0	0	0	0	0	0	0	0	0	0	0	0	0	0	0	0	0	0	0	0	0	0	0	0	0	0	0	0	0	0	0	0	0	0	0	0	0	0	0	0	0	0	0	0	0	0	0	0
84efe41bd1bd6f80e47a3e46c1b4f539	0	0	0	0	0	0	0	0	0	0	0	0	0	0	0	0	0	0	0	0	0	0	0	0	0	0	0	0	0	0	0	0	0	0	0	0	0	0	0	0	0	0	0	0	0	0	0	0	0
d54d54afc74d98ec450b86345c3991e1	0	0	0	0	0	0	0	0	0	0	0	0	0	0	0	0	0	0	0	0	0	0	0	0	0	0	0	0	2	0	0	0	0	0	0	0	0	0	0	0	0	0	0	0	0	0	0	0	0
27ba6af7420fec7e5ee87fe5501bfb59	0	0	0	0	0	0	0	0	0	0	0	0	0	0	0	0	0	0	0	0	0	0	0	0	0	0	0	0	0	0	0	0	0	0	0	0	0	0	0	0	0	0	0	0	0	0	0	0	0
40b469da3a18031eb08f5854408dd647	0	0	0	0	0	0	0	0	0	0	0	0	0	0	0	0	0	0	0	0	0	0	0	0	0	0	0	0	0	0	0	0	0	0	0	0	0	0	0	0	0	0	0	0	0	0	0	0	0
4d8ce09ff80f5da7f16ca3ae4e6e2509	0	0	0	0	0	0	0	0	0	0	0	0	0	0	0	0	0	0	0	0	0	0	0	0	0	0	0	3	0	0	0	0	0	0	0	0	0	0	0	0	0	0	0	0	0	0	0	0	0
3de0333591b42e55da61c8cf1dc1c57b	0	0	0	0	0	0	0	0	0	0	0	0	0	0	0	0	0	0	0	0	0	0	0	0	0	0	0	0	0	0	0	0	0	0	0	0	0	0	0	0	0	0	0	0	0	0	0	0	0
587fb6118c192229a458f42b7c10bd79	0	0	0	0	0	0	0	0	0	0	0	0	0	0	0	0	0	0	0	0	0	0	0	0	0	0	0	0	0	0	0	0	0	0	0	0	0	0	0	0	0	0	0	0	0	0	0	0	0
027bc8a47f9ae705446ccb46912eccfd	0	4	0	0	0	0	0	0	0	0	0	0	0	0	0	0	0	0	0	0	0	0	0	0	0	0	0	0	0	0	0	0	0	0	0	0	0	0	0	0	0	0	0	0	0	0	0	0	0
ea2542432ea05f030211454d6930bae5	0	0	0	0	4	0	0	0	0	0	0	0	0	0	0	0	0	0	0	0	0	0	0	0	0	0	0	0	0	0	0	0	0	0	0	0	0	0	0	0	0	0	0	0	0	0	0	0	0
2f3d40dc7553c4a5cb0937fd1856a4be	0	0	0	0	0	0	0	0	0	0	2	0	0	0	0	0	0	0	0	0	0	0	0	0	0	0	0	0	0	0	0	0	0	0	0	0	0	0	0	0	0	0	0	0	0	0	0	0	0
52cca1ae251797d778408a34b11ae9d1	0	0	0	0	0	0	0	0	0	0	0	0	0	0	0	0	0	0	0	0	0	0	0	0	0	0	0	0	0	0	0	0	0	0	0	0	0	0	0	0	0	0	0	0	0	0	0	0	0
2005530b95e6c7ee8d569a1074af43ca	0	0	0	0	0	0	0	0	0	0	0	0	0	0	0	0	0	0	0	0	0	0	0	0	0	0	0	4	0	0	0	0	0	0	0	0	0	0	0	0	0	0	0	0	0	0	0	0	0
b8fd3728156f2272a0f263ee2fc79037	0	0	0	0	0	0	0	0	0	0	0	0	0	0	0	0	0	0	0	0	0	0	0	0	0	0	0	4	0	0	0	0	0	0	0	0	0	0	0	0	0	0	0	0	0	0	0	0	0
1664988a4fae27656362318a17b28bb0	0	0	0	0	0	0	0	0	0	0	0	0	0	0	0	0	0	0	0	0	0	0	0	0	0	0	0	0	0	0	0	0	0	0	0	0	0	0	0	0	0	0	0	0	0	0	0	0	0
93a66122f2f4546dff85116ba4fa2f3c	0	0	0	0	0	0	0	0	0	0	0	0	0	0	0	0	0	0	0	0	0	0	0	0	0	0	0	0	0	0	0	0	0	0	0	0	0	0	0	0	0	0	0	0	0	0	0	0	0
8fe6a99e8140a011d9b8d97050b52079	0	0	0	0	0	0	0	0	0	0	0	0	0	0	0	0	0	0	0	0	0	0	0	0	0	0	0	0	0	0	0	0	0	0	0	0	0	0	0	0	0	0	0	0	0	0	0	0	0
527f337480a6a7db4dd9cbdc212ce591	0	0	0	4	0	0	0	0	0	0	0	0	0	0	0	0	0	0	0	0	0	0	0	0	0	0	0	0	0	0	0	0	0	0	0	0	0	0	0	0	0	0	0	0	0	0	0	0	0
40c496c25bb70836ee303ae988c08c9a	0	0	0	0	0	0	0	0	0	0	0	0	0	0	0	0	0	0	0	0	0	0	0	0	0	0	0	0	0	0	0	0	3	0	0	0	0	0	0	0	0	0	0	0	0	0	0	0	0
e48c71b3fe09f83faf1a18d11bc9a0d8	0	0	0	0	0	0	0	0	0	0	0	0	0	0	0	0	0	0	0	0	0	0	0	0	0	0	0	0	0	0	0	0	0	0	0	0	0	0	0	0	0	0	0	0	0	0	0	0	0
6bb89f7c480787fa01e6b8788a243950	0	0	0	0	0	0	0	0	0	0	0	0	0	0	0	0	0	0	0	0	0	0	0	0	0	0	0	0	0	0	0	0	0	0	0	0	0	0	0	0	0	0	0	0	0	0	0	0	0
e0d89057a7358e167b71f4fb30f18965	0	0	2	0	5	0	0	0	0	0	0	0	0	0	0	0	0	0	0	0	0	0	0	0	0	0	0	0	0	0	0	0	0	0	0	0	0	0	0	0	0	0	0	0	0	0	0	0	0
1928117a493a22cc7cd723fea76140a4	0	0	0	0	0	0	0	0	0	0	0	0	0	0	0	0	0	0	0	0	0	0	0	7	0	0	0	0	0	0	0	0	0	0	0	0	0	0	0	0	0	0	0	0	0	0	0	0	0
b2c273c3f35493148972020a250d2b45	0	0	0	0	0	0	0	0	0	0	0	0	0	0	0	0	0	0	0	0	0	0	0	0	0	0	0	0	0	0	0	0	0	0	0	0	0	0	0	0	0	0	2	0	0	0	0	0	0
d8274a4126fa610a3eeac90b7c22d9ac	0	0	0	0	0	0	0	0	0	0	0	0	0	0	0	0	0	0	0	0	0	0	0	0	0	0	0	0	0	0	0	0	0	0	0	0	0	0	0	0	0	0	0	0	0	0	0	0	0
08275c211835b97089c2ee4ae1a7df06	0	0	0	0	0	0	8	0	0	0	0	0	0	0	0	0	0	0	0	0	0	0	0	0	0	0	0	0	0	0	0	0	0	0	0	0	0	0	0	0	0	0	0	0	0	0	0	0	0
fea7562a70c7ac3dff43fe159fb23b51	0	0	0	0	0	0	0	0	0	0	0	0	0	0	0	0	0	0	0	0	0	0	0	0	0	0	0	0	0	0	0	0	0	0	0	0	0	0	0	0	0	0	0	0	0	0	0	0	0
44b01a6e2d55f8cb445bb2dbc32c77e1	0	0	0	0	0	0	0	0	0	0	0	0	0	0	0	0	0	0	0	0	8	0	0	0	0	0	0	0	0	0	0	0	0	0	0	0	0	0	0	0	0	0	0	0	0	0	0	0	0
91ad333e72b999e1fe7e519773bdbc50	0	0	0	0	0	0	0	0	0	0	0	0	0	0	0	0	0	0	0	0	0	0	0	0	0	0	0	0	0	0	0	0	0	0	1	0	0	0	0	0	0	0	3	0	0	0	0	0	0
671971748e2b8d78bf42a3537d28874a	0	0	0	0	0	0	0	0	0	0	0	0	0	0	0	0	0	0	0	0	0	0	0	0	0	8	0	0	0	0	0	0	0	0	0	0	0	0	0	0	0	0	0	0	0	0	0	0	0
391a51bd583fedf349c4f10e9d6f7211	0	0	9	0	0	0	0	0	0	0	0	0	0	0	0	0	0	0	0	0	0	0	0	0	0	0	0	0	0	0	0	0	0	0	0	0	0	0	0	0	0	0	0	0	0	0	0	0	0
b8af334e3f98bc3d0720d216a4f28ca6	0	0	0	0	0	0	0	0	0	0	0	5	4	0	0	0	0	0	0	0	0	0	0	0	0	0	0	0	0	0	0	0	0	0	0	0	0	0	0	0	0	0	0	0	0	0	0	0	0
8ae52d7f63030ce57de312579424ee76	0	0	0	0	0	0	0	0	0	0	0	0	0	0	0	0	0	0	0	0	0	0	0	0	0	0	0	0	0	0	0	0	0	0	0	0	0	0	0	0	0	0	0	0	0	0	0	0	0
61e8117d3ab5e50fbe35afcd30878519	0	0	0	0	0	0	0	0	0	0	0	0	0	0	0	0	0	0	0	0	0	0	0	0	0	0	0	0	0	0	0	0	0	0	0	0	0	0	0	0	0	0	0	0	0	0	0	0	0
0c7a13ceaa45eff478681bf6c7a5ccd6	0	0	0	0	0	0	0	0	0	0	0	0	0	0	0	0	0	0	0	0	0	0	0	0	0	0	0	0	0	0	0	0	0	0	0	0	0	0	0	0	0	0	0	0	0	0	0	0	0
80463014a8d822ada829afb9b9079130	0	0	0	0	0	0	0	0	0	0	0	2	0	0	0	0	0	0	0	0	0	0	0	0	0	0	7	0	0	0	0	0	0	0	0	0	0	0	0	0	0	0	0	0	0	0	0	0	0
6f7e7c2686a27e795b87b4fa6241ac93	0	0	0	0	0	0	0	0	0	0	0	0	0	0	0	0	1	0	0	0	0	0	0	0	0	0	0	0	0	0	0	0	0	0	0	0	0	0	0	0	0	7	0	0	0	0	0	0	0
179d9ef57d3fc91ea1be1529ae8dfae2	0	3	0	0	7	0	0	0	0	0	0	0	0	0	0	0	0	0	0	0	0	0	0	0	0	0	0	0	0	0	0	0	0	0	0	0	0	0	0	0	0	0	0	0	0	0	0	0	0
a6681218d5f82735182b9ccfb8bd12d0	0	0	10	0	0	0	0	0	0	0	0	0	0	0	0	0	0	0	0	0	0	0	0	0	0	0	0	0	0	0	0	0	0	0	0	0	0	0	0	0	0	0	0	0	0	0	0	0	0
a8aabcc0faa588e56cfb9850d92e6cfe	0	0	10	0	0	0	0	0	0	0	0	0	0	0	0	0	0	0	0	0	0	0	0	0	0	0	0	0	0	0	0	0	0	0	0	0	0	0	0	0	0	0	0	0	0	0	0	0	0
72294915350bb7f80a84fe954af1bf1b	0	0	0	0	6	0	0	0	0	0	0	0	0	0	0	0	0	0	0	0	0	0	0	0	0	0	0	4	0	0	0	0	0	0	0	0	0	0	0	0	0	0	0	0	0	0	0	0	0
01ebe21049c7eec2507c43a396904519	0	0	0	0	4	0	0	0	0	0	0	0	0	0	0	0	0	0	0	0	0	0	0	0	0	0	0	0	0	0	0	0	0	0	0	0	0	0	0	0	0	0	0	0	0	0	0	0	0
a076075475659dde99a396ae20151db7	0	0	0	0	2	0	0	0	0	0	0	0	0	0	0	0	0	0	0	0	0	0	0	0	0	8	0	0	0	0	0	0	0	0	0	0	0	0	0	0	0	0	0	0	0	0	0	0	0
bf75be5e4e65f02914b75288f5632e6a	0	0	0	0	0	0	0	10	0	0	0	0	0	0	0	0	0	0	0	0	0	0	0	0	0	0	0	0	0	0	0	0	0	0	0	0	0	0	0	0	0	0	0	0	0	0	0	0	0
290625161c32d849b41aea72a66c2e92	0	0	0	0	0	0	0	0	0	0	0	0	0	0	0	0	0	0	3	0	0	0	0	0	0	0	0	0	0	0	0	0	2	0	0	0	0	0	0	0	0	0	3	2	0	0	0	0	0
885c949dd843dcf9ce3858f47efe170a	0	0	0	0	0	0	0	0	0	0	0	0	0	10	0	0	0	0	0	0	0	0	0	0	0	0	0	0	0	0	0	0	0	0	0	0	0	0	0	0	0	0	0	0	0	0	0	0	0
bdac4a59919f7cf9f3a10cf79d549a63	0	0	0	0	0	0	0	0	0	0	0	0	0	0	0	10	0	0	0	0	0	0	0	0	0	0	0	0	0	0	0	0	0	0	0	0	0	0	0	0	0	0	0	0	0	0	0	0	0
e2dddbd02929ddc95bc2a7099311d72c	0	0	0	0	0	0	0	0	0	0	0	0	0	0	0	0	0	10	0	0	0	0	0	0	0	0	0	0	0	0	0	0	0	0	0	0	0	0	0	0	0	0	0	0	0	0	0	0	0
7ed8f93e654acccf259058ba0e2b654e	0	0	0	0	0	0	0	0	0	0	0	0	0	0	0	0	0	0	0	0	10	0	0	0	0	0	0	0	0	0	0	0	0	0	0	0	0	0	0	0	0	0	0	0	0	0	0	0	0
a2709ce2f2cea835c6177e93b1f34303	0	0	0	0	0	0	0	0	0	0	0	0	0	0	0	0	0	0	0	0	0	2	0	0	0	0	0	0	0	0	0	2	3	0	0	0	0	2	0	0	1	0	0	0	0	0	0	0	0
8d40c40beee36dfe26aaf28bc3129024	0	0	0	0	0	0	0	0	0	0	0	0	0	0	0	0	0	0	0	0	0	1	0	0	0	0	0	0	0	0	0	0	0	2	0	0	0	0	0	0	0	0	0	0	0	2	0	0	0
b781e55142f8fe9b531df0b00e6ed286	0	0	0	0	0	0	0	0	0	0	0	0	0	0	0	0	0	0	0	0	0	0	10	0	0	0	0	0	0	0	0	0	0	0	0	0	0	0	0	0	0	0	0	0	0	0	0	0	0
80f9d8a871defef1daa0870de7b4f4a2	0	0	0	0	0	0	0	0	0	0	0	0	0	0	0	0	0	0	0	0	0	0	4	0	0	0	3	0	0	0	0	3	0	0	0	0	0	0	0	0	0	0	0	0	0	0	0	0	0
604dc7f992e3354990c7fcdf4d8bdf53	0	0	0	0	0	0	0	0	0	0	0	0	0	0	0	0	0	0	0	0	0	0	0	0	0	0	10	0	0	0	0	0	0	0	0	0	0	0	0	0	0	0	0	0	0	0	0	0	0
6779850baf4a060dcf22b3c1d7f5175c	0	0	0	0	0	0	0	0	0	0	0	0	0	0	0	0	0	0	0	0	0	0	0	0	0	0	0	10	0	0	0	0	0	0	0	0	0	0	0	0	0	0	0	0	0	0	0	0	0
821112459b51df371c6456a90e891bb4	0	0	0	0	0	0	0	0	0	0	0	0	0	0	0	0	0	0	0	0	0	0	0	0	0	0	0	0	0	0	8	0	0	0	0	0	0	0	0	0	0	0	0	0	0	0	0	0	0
d5ed8f92a27012eedb56ab0a429084c0	0	0	0	0	0	0	0	0	0	0	0	0	0	0	0	0	0	0	0	0	0	0	0	0	0	0	0	0	0	0	6	0	0	2	0	0	0	0	0	0	0	0	0	0	0	0	0	0	0
980386d4b408d6a22d15f6c81bd7a09d	0	0	0	0	0	0	0	0	0	0	0	0	0	0	0	0	0	0	0	0	0	0	0	0	0	0	0	0	0	0	0	0	0	9	0	0	0	0	0	0	0	0	0	0	0	1	0	0	0
66bdfb652e336df7a1e0db3b4d9ce681	0	0	0	0	0	0	0	0	0	0	0	0	0	0	0	0	0	0	0	0	0	0	0	0	0	0	0	0	0	0	0	0	0	7	0	0	0	0	3	0	0	0	0	0	0	0	0	0	0
4df1213adb07d3fcc5968f6f7c890e80	0	0	0	0	0	0	0	0	0	0	0	0	0	0	0	0	0	0	0	0	0	0	0	0	0	0	0	0	0	0	0	0	0	4	0	0	0	0	0	0	0	0	4	0	0	0	0	0	0
76df3dd3ce772370b8f2b5a40e6076fb	0	0	0	0	0	0	0	0	0	0	0	0	0	0	0	0	0	0	0	0	0	0	0	0	0	0	0	0	0	0	0	0	0	0	0	0	0	0	0	0	0	0	0	0	0	0	0	0	0
e3a04983110a2ddfb3a64b01426b872f	0	0	0	0	0	0	0	0	0	0	0	0	0	0	0	0	0	0	0	0	0	0	0	0	0	0	0	0	0	0	0	0	0	0	0	0	0	0	0	0	0	0	0	0	0	0	0	0	0
d7aa7baf463ae00834ee349bf9c87328	0	0	0	0	0	0	0	0	0	0	0	0	0	0	0	0	0	0	0	0	0	0	0	0	0	0	0	0	0	0	0	0	0	0	0	0	0	0	0	0	0	0	0	0	0	0	0	0	0
996a6739b8000be6d5fdfcb2b37a80fb	0	0	0	0	0	0	0	0	0	0	0	0	0	0	0	0	0	0	0	0	0	0	0	0	0	0	0	0	0	0	0	0	0	0	0	0	0	0	0	0	0	0	0	0	0	0	0	0	0
9182ee3904f4bb96985bb6626f718c71	0	0	0	0	0	0	0	0	0	0	0	0	0	0	0	0	0	0	0	0	0	0	0	0	0	0	0	0	0	0	0	0	0	0	0	0	0	0	0	0	0	0	0	0	0	0	0	0	0
34b063f1eb91976b21bf5c1397bd7789	0	0	0	0	0	0	0	0	0	0	0	0	0	0	0	0	0	0	0	0	0	0	0	0	0	0	0	0	0	0	0	0	0	0	0	0	0	0	0	0	0	0	0	0	0	0	0	0	0
3d57d40a033506853755dc10db780362	11	0	0	0	0	0	0	0	0	0	0	0	0	0	0	0	0	0	0	0	0	0	0	0	0	0	0	0	0	0	0	0	0	0	0	0	0	0	0	0	0	0	0	0	0	0	0	0	0
0cc9968efac82d81b4f6a88490257c64	0	0	0	5	0	0	0	6	0	0	0	0	0	0	0	0	0	0	0	0	0	0	0	0	0	0	0	0	0	0	0	0	0	0	0	0	0	0	0	0	0	0	0	0	0	0	0	0	0
54f4ce9b48de8dee7c3f1d53268b3b60	0	0	0	0	3	0	0	0	0	0	0	0	0	0	0	0	0	0	0	0	0	0	0	0	0	0	8	0	0	0	0	0	0	0	0	0	0	0	0	0	0	0	0	0	0	0	0	0	0
5af923087bf715d6d663f9e182001499	0	0	0	0	0	0	11	0	0	0	0	0	0	0	0	0	0	0	0	0	0	0	0	0	0	0	0	0	0	0	0	0	0	0	0	0	0	0	0	0	0	0	0	0	0	0	0	0	0
197efaf9b59204cc11793b8d297e869d	0	0	0	0	0	0	0	11	0	0	0	0	0	0	0	0	0	0	0	0	0	0	0	0	0	0	0	0	0	0	0	0	0	0	0	0	0	0	0	0	0	0	0	0	0	0	0	0	0
4f3ae21afd758addf8a632d60bf9dcae	0	0	0	0	0	0	0	2	0	0	0	0	0	0	0	0	0	0	0	0	0	0	0	0	0	0	0	0	0	0	0	0	0	0	0	0	0	0	0	0	0	0	0	0	0	0	0	0	0
feb389f6db8c524187925810627b9193	0	0	0	0	0	0	0	0	11	0	0	0	0	0	0	0	0	0	0	0	0	0	0	0	0	0	0	0	0	0	0	0	0	0	0	0	0	0	0	0	0	0	0	0	0	0	0	0	0
de51b42ee77c5dc0a788f6c660b06ece	0	0	0	0	0	0	0	0	0	0	0	0	0	0	0	0	0	0	0	0	0	0	0	0	0	0	0	0	0	0	0	0	0	0	0	0	0	0	0	0	2	0	0	0	0	2	0	0	0
a530b0096f9eecf87f8bef371153df25	0	0	0	0	0	0	0	0	0	0	0	0	0	0	0	0	0	0	0	0	0	0	0	0	0	0	0	0	0	0	0	0	0	0	0	0	0	0	0	0	0	0	0	0	0	0	0	0	0
8b6e7a3fdd9d6479ec7302cbb0d47bb6	0	0	0	0	0	0	0	0	0	0	0	0	0	0	0	3	0	0	0	0	0	0	0	0	0	0	0	0	0	0	0	0	0	0	0	0	0	0	0	0	4	0	0	0	0	0	0	0	0
51b17b47a64367ab43441ab36f2d597f	0	0	0	0	0	0	0	0	0	0	0	0	0	0	0	0	0	0	0	2	0	0	5	0	0	4	0	0	0	0	0	0	0	0	0	0	0	0	0	0	0	0	0	0	0	0	0	0	0
23c6bd1c6b21fcc17a7f4b93131d503f	0	0	0	0	0	0	0	0	0	0	0	0	0	0	0	0	0	0	0	0	11	0	0	0	0	0	0	0	0	0	0	0	0	0	0	0	0	0	0	0	0	0	0	0	0	0	0	0	0
2a759150519c5f0714017ded8d340e52	0	0	0	0	0	0	0	0	0	0	0	0	0	0	0	0	0	0	0	0	0	0	0	0	4	0	0	0	0	0	2	0	0	0	0	0	0	0	0	0	0	0	0	0	0	0	0	2	3
44ff2546d10c60fdec59a6574168e01a	0	0	0	0	0	0	0	0	0	0	0	0	0	0	0	0	0	0	0	0	0	0	0	0	2	0	0	0	0	0	0	2	0	0	5	0	0	0	0	0	0	0	0	0	0	0	0	0	0
ca5bc8adf4a2eaada5349fdbbd8e897f	0	0	0	0	0	0	0	0	0	0	0	0	0	0	0	0	0	0	0	0	0	0	0	0	0	0	0	11	0	0	0	0	0	0	0	0	0	0	0	0	0	0	0	0	0	0	0	0	0
c33276a4ae343dbd72404f1beca02b43	0	0	0	0	0	0	0	0	0	0	0	0	0	0	0	0	0	0	0	0	0	0	0	0	0	0	0	4	0	0	0	0	0	0	0	0	0	0	0	0	0	0	0	0	0	0	0	0	0
258be8543196f7331b722f6dafc0b3b1	0	0	0	0	0	0	0	0	0	0	0	0	0	0	0	0	0	0	0	0	0	0	0	0	0	0	0	0	2	0	0	0	0	0	0	0	0	0	2	0	0	0	0	0	0	3	1	0	0
b00864bca9506ad0b54d2ed617059427	0	0	0	0	0	0	0	0	0	0	0	0	0	0	0	0	0	0	0	0	0	0	0	0	0	0	0	0	0	0	6	0	0	0	1	0	0	0	0	0	1	0	0	0	0	0	0	2	0
8b98aad8f53fc3b7f45760d3432376b5	0	0	0	0	0	0	0	0	0	0	0	0	0	0	0	0	0	0	0	0	0	0	0	0	0	0	0	0	0	0	3	0	0	0	0	0	0	0	0	0	3	0	0	0	0	0	0	1	0
93ffb7539b3d78f80f285864ca50a140	0	0	0	0	0	0	0	0	0	0	0	0	0	0	0	0	0	0	0	0	0	0	0	0	0	0	0	0	0	0	0	0	0	2	0	0	0	0	2	0	0	0	0	0	0	2	0	0	0
850188c1b1ffb74a55b8257c2e2008fe	0	0	0	0	0	0	0	0	0	0	0	0	0	0	0	0	0	0	0	0	0	0	0	0	0	0	0	0	0	0	0	0	0	0	2	0	0	0	0	0	0	0	0	0	0	3	0	0	0
22d6d1726b717a300abe9cf70392cfcc	0	0	0	0	0	0	0	0	0	0	0	0	0	0	0	0	0	0	0	0	0	0	0	0	0	0	0	0	0	0	0	0	0	0	2	0	6	0	0	0	0	0	0	0	0	3	0	0	0
08a27ad86f59a3ee0b5d1425c2156de7	0	0	0	0	0	0	0	0	0	0	0	0	0	0	0	0	0	0	0	0	0	0	0	0	0	0	0	0	0	0	0	0	0	0	0	0	0	0	0	0	2	0	0	2	0	0	0	0	2
5da2145608ab6f27a785fb43ffa88381	0	0	0	0	0	0	0	0	0	0	0	0	0	0	0	0	0	0	0	0	0	0	0	0	0	0	0	0	0	0	0	0	0	0	0	0	0	0	0	0	1	0	0	0	0	0	0	0	0
276bda3bb92700f1fd57ef434f8de63f	0	0	0	0	0	0	0	0	0	0	0	0	0	0	0	0	0	0	0	0	0	0	0	0	0	0	0	0	0	0	0	0	0	0	0	0	0	0	0	0	0	0	0	0	0	6	5	0	0
9c6adaaab2ac4be52ef0a1cf460d0bfa	0	0	0	0	0	0	0	0	0	0	0	0	0	0	0	0	0	0	0	0	0	0	0	0	0	0	0	0	0	0	0	0	0	0	0	0	0	0	0	0	0	0	0	0	0	0	0	0	0
5f7a520b77d8836cb080988ea555908f	0	0	0	0	0	0	0	0	0	0	0	0	0	0	0	0	0	0	0	0	0	0	0	0	0	0	0	0	0	0	0	0	0	0	0	0	0	0	0	0	0	0	0	0	0	0	0	0	0
66ed33c011365a43ba350da6238bb995	0	0	0	0	0	0	0	0	0	0	0	0	0	0	0	0	0	0	0	0	0	0	0	0	0	0	0	0	0	0	0	0	0	0	0	0	0	0	0	0	0	0	0	0	0	0	0	0	0
d98e95a508ee2188b5a73ba79f5e6c4a	0	0	0	0	0	0	0	0	0	0	0	0	0	0	0	0	0	0	0	0	0	0	0	0	0	0	0	0	0	0	0	0	0	0	0	0	0	0	0	0	0	0	0	0	0	0	0	0	0
d151903908b4f862322da898102f406a	0	12	0	0	0	0	0	0	0	0	0	0	0	0	0	0	0	0	0	0	0	0	0	0	0	0	0	0	0	0	0	0	0	0	0	0	0	0	0	0	0	0	0	0	0	0	0	0	0
6ce68374979b243794e8f78a9314e799	0	0	12	0	0	0	0	0	0	0	0	0	0	0	0	0	0	0	0	0	0	0	0	0	0	0	0	0	0	0	0	0	0	0	0	0	0	0	0	0	0	0	0	0	0	0	0	0	0
1b9ce36861ce70a0277258bb7f07284e	0	0	0	12	0	0	0	0	0	0	0	0	0	0	0	0	0	0	0	0	0	0	0	0	0	0	0	0	0	0	0	0	0	0	0	0	0	0	0	0	0	0	0	0	0	0	0	0	0
0a8c969c6b10d3cf300ec1a76535b8f4	0	0	0	11	0	0	0	0	0	0	0	0	0	0	0	0	0	0	0	0	0	0	0	0	0	0	0	1	0	0	0	0	0	0	0	0	0	0	0	0	0	0	0	0	0	0	0	0	0
5c703a5944828bb53a16e10c65c94797	0	0	0	0	12	0	0	0	0	0	0	0	0	0	0	0	0	0	0	0	0	0	0	0	0	0	0	0	0	0	0	0	0	0	0	0	0	0	0	0	0	0	0	0	0	0	0	0	0
864b227562cec808c8e1b67a2e83e15f	0	0	0	0	12	0	0	0	0	0	0	0	0	0	0	0	0	0	0	0	0	0	0	0	0	0	0	0	0	0	0	0	0	0	0	0	0	0	0	0	0	0	0	0	0	0	0	0	0
e8d7ccc98f175f30bde32ee77dcd5a84	0	0	0	0	2	0	0	0	0	0	0	0	0	0	0	0	0	0	0	0	0	0	0	0	0	0	0	0	0	0	0	0	0	0	0	0	0	0	0	0	0	0	0	0	0	0	0	0	0
a90e9146c5f0edf2cfc05aa66266d983	0	0	0	0	1	0	0	0	0	0	0	0	0	0	0	0	0	0	0	0	0	0	0	0	0	0	0	0	0	0	0	0	0	0	0	0	0	0	11	0	0	0	0	0	0	0	0	0	0
aa4b5492df2f3d0ca3453edc665ae62a	0	0	0	0	0	12	0	0	0	0	0	0	0	0	0	0	0	0	0	0	0	0	0	0	0	0	0	0	0	0	0	0	0	0	0	0	0	0	0	0	0	0	0	0	0	0	0	0	0
92547934851cb71ebf5b32e5804a2c9c	0	0	0	0	0	0	11	0	0	0	0	0	0	0	0	0	0	0	0	0	0	0	0	0	0	0	0	0	0	0	0	0	0	0	0	0	1	0	0	0	0	0	0	0	0	0	0	0	0
7f6d62bd07cd0d76c19ca6addc15bad4	0	0	0	0	0	0	0	6	0	0	6	0	0	0	0	0	0	0	0	0	0	0	0	0	0	0	0	0	0	0	0	0	0	0	0	0	0	0	0	0	0	0	0	0	0	0	0	0	0
6d724514071c5f233cc8e1a52b2467a2	0	0	0	0	0	0	0	0	0	0	0	0	0	0	0	0	0	0	9	0	3	0	0	0	0	0	0	0	0	0	0	0	0	0	0	0	0	0	0	0	0	0	0	0	0	0	0	0	0
d29299af4eb0b1a219de578b3220f3fc	0	0	0	0	0	0	0	0	0	0	0	0	0	0	0	0	0	0	6	0	0	0	0	0	0	0	0	0	0	0	0	0	0	0	0	0	0	0	0	0	0	0	0	0	6	0	0	0	0
a6782973c72d00ecba08fd7b9fffd556	0	0	0	0	0	0	0	0	0	0	0	0	0	0	0	0	0	0	0	0	2	0	0	0	0	0	0	0	0	0	0	0	0	0	0	0	0	0	0	0	0	0	0	0	0	0	0	0	0
afb1f75942fbb8037f767cfbf25d6b29	0	0	0	0	0	0	0	0	0	0	0	0	0	0	0	0	0	0	0	0	0	0	0	0	7	0	0	0	0	0	0	3	0	0	2	0	0	0	0	0	0	0	0	0	0	0	0	0	0
359b8b75b2b83bd1d2618d5e1a33975a	0	0	0	0	0	0	0	0	0	0	0	0	0	0	0	0	0	0	0	0	0	0	0	0	1	0	0	5	0	0	0	0	0	0	0	0	3	0	0	0	0	0	0	0	0	0	0	0	0
334ceaac267abd7adc9d970502c858c2	0	0	0	0	0	0	0	0	0	0	0	0	0	0	0	0	0	0	0	0	0	0	0	0	0	0	12	0	0	0	0	0	0	0	0	0	0	0	0	0	0	0	0	0	0	0	0	0	0
4155a4b65a9f0c0b8ba368ad523cb7b5	0	0	0	0	0	0	0	0	0	0	0	0	0	0	0	0	0	0	0	0	0	0	0	0	0	0	0	12	0	0	0	0	0	0	0	0	0	0	0	0	0	0	0	0	0	0	0	0	0
83ecf48133a4395681219f54ec288f1d	0	0	0	0	0	0	0	0	0	0	0	0	0	0	0	0	0	0	0	0	0	0	0	0	0	0	0	3	0	0	0	0	0	0	0	0	6	3	0	0	0	0	0	0	0	0	0	0	0
972fdb4e017630c5dd16ff547ec89059	0	0	0	0	0	0	0	0	0	0	0	0	0	0	0	0	0	0	0	0	0	0	0	0	0	0	0	0	6	0	0	0	0	0	0	0	0	0	0	0	0	0	0	0	0	0	0	0	2
5974c94f209a18573d37f78cb4b48e87	0	0	0	0	0	0	0	0	0	0	0	0	0	0	0	0	0	0	0	0	0	0	0	0	0	0	0	0	1	0	0	2	0	0	0	0	0	0	0	0	0	0	0	0	0	0	0	0	2
53ee0bf02c592a00c57f4a6b00a2ab10	0	0	0	0	0	0	0	0	0	0	0	0	0	0	0	0	0	0	0	0	0	0	0	0	0	0	0	0	0	0	2	0	0	0	0	0	0	0	0	0	0	0	0	0	0	0	0	0	3
980408912e6a94586987e95f334d78bb	0	0	0	0	0	0	0	0	0	0	0	0	0	0	0	0	0	0	0	0	0	0	0	0	0	0	0	0	0	0	0	0	0	8	0	0	4	0	0	0	0	0	0	0	0	0	0	0	0
e9543a9ecab77b2253f926ddf6bc126c	0	0	0	0	0	0	0	0	0	0	0	0	0	0	0	0	0	0	0	0	0	0	0	0	0	0	0	0	0	0	0	0	0	3	0	0	0	0	9	0	0	0	0	0	0	0	0	0	0
aed6893e8bdee05a0181e525850a02eb	0	0	0	0	0	0	0	0	0	0	0	0	0	0	0	0	0	0	0	0	0	0	0	0	0	0	0	0	0	0	0	0	0	3	0	0	0	0	5	0	0	0	0	0	0	0	2	0	0
d79a14ab1242e47852fa9ebded596894	0	0	0	0	0	0	0	0	0	0	0	0	0	0	0	0	0	0	0	0	0	0	0	0	0	0	0	0	0	0	0	0	0	0	0	0	0	0	0	0	0	0	8	4	0	0	0	0	0
346a5d220faa6f83482acda231658dfc	0	0	0	0	0	0	0	0	0	0	0	0	0	0	0	0	0	0	0	0	0	0	0	0	0	0	0	0	0	0	0	0	0	0	0	0	0	0	0	0	0	0	0	0	0	0	0	0	0
b9731bb591f790784c8f68a803d26a30	0	0	0	0	0	0	0	0	0	0	0	0	0	0	0	0	0	0	0	0	0	0	0	0	0	0	0	0	0	0	0	0	0	0	0	0	0	0	0	0	0	0	0	0	0	0	0	0	0
e7718d8980e71c2c42dc01f113a3b3aa	0	0	0	0	0	0	0	0	0	0	0	0	0	0	0	0	0	0	0	0	0	0	0	0	0	0	0	0	0	0	0	0	0	0	0	0	0	0	0	0	0	0	0	0	0	0	0	0	0
921158be6ff80f1a51a1821542d7d5f5	0	0	0	0	0	0	0	0	0	0	0	0	0	0	0	0	0	0	0	0	0	0	0	0	0	0	0	0	0	0	0	0	0	0	0	0	0	0	0	0	0	0	0	0	0	0	0	0	0
bd49cf04d535b7225bac53389a66f63f	0	0	13	0	0	0	0	0	0	0	0	0	0	0	0	0	0	0	0	0	0	0	0	0	0	0	0	0	0	0	0	0	0	0	0	0	0	0	0	0	0	0	0	0	0	0	0	0	0
4cc9a19caaf0bad76d2461d6d8f73287	0	0	11	0	0	0	0	0	0	0	0	0	0	0	0	0	0	0	0	0	0	0	0	0	0	0	0	0	0	0	0	0	0	0	0	0	0	0	0	0	0	0	0	0	0	0	0	0	0
54ae1b94cbb46ef4d6b55799b178e62c	0	0	6	0	0	0	0	0	0	0	0	0	0	0	0	0	0	0	0	0	0	0	0	0	0	0	0	0	0	0	0	0	0	0	0	3	0	0	0	0	0	0	0	0	0	0	0	0	0
9ea8a4c1ca677dab4ff7802c4364ce40	0	0	1	0	12	0	0	0	0	0	0	0	0	0	0	0	0	0	0	0	0	0	0	0	0	0	0	0	0	0	0	0	0	0	0	0	0	0	0	0	0	0	0	0	0	0	0	0	0
1611a16256e97a3237e00f5c0b4038a5	0	0	0	0	0	0	0	0	0	0	0	0	0	0	0	9	2	0	0	0	0	0	0	0	0	0	0	0	0	0	0	0	0	0	0	0	0	0	0	0	0	0	0	0	0	0	0	0	0
ff351c12b8b6ac18e729b7a433fcde59	0	0	0	0	0	0	0	0	0	0	0	0	0	0	5	0	0	0	0	0	2	0	0	0	0	0	0	0	0	0	0	0	0	0	0	0	0	0	0	0	0	0	0	2	0	0	2	0	0
5da74ab6f93f1ce4bdcdf343fb244e90	0	0	0	0	0	0	0	0	0	0	0	0	0	0	0	13	0	0	0	0	0	0	0	0	0	0	0	0	0	0	0	0	0	0	0	0	0	0	0	0	0	0	0	0	0	0	0	0	0
379107fe4361cc13a8cf54d031fac05d	0	0	0	0	0	0	0	0	0	0	0	0	0	0	0	0	13	0	0	0	0	0	0	0	0	0	0	0	0	0	0	0	0	0	0	0	0	0	0	0	0	0	0	0	0	0	0	0	0
e24655222df413b9d8b7ee598f1508be	0	0	0	0	0	0	0	0	0	0	0	0	0	0	0	0	0	0	13	0	0	0	0	0	0	0	0	0	0	0	0	0	0	0	0	0	0	0	0	0	0	0	0	0	0	0	0	0	0
858a52786903253219bfb385f12e9548	0	0	0	0	0	0	0	0	0	0	0	0	0	0	0	0	0	0	0	0	3	0	0	0	0	0	0	0	0	4	0	0	0	0	0	0	3	0	0	0	0	0	0	0	0	0	1	0	0
8f721450b9d1f3feb6ee60b25436ef88	0	0	0	0	0	0	0	0	0	0	0	0	0	0	0	0	0	0	0	0	0	0	0	0	0	0	0	13	0	0	0	0	0	0	0	0	0	0	0	0	0	0	0	0	0	0	0	0	0
cbe910a3debc6eea361ba607077d8b2f	0	0	0	0	0	0	0	0	0	0	0	0	0	0	0	0	0	0	0	0	0	0	0	0	0	0	0	0	2	0	2	0	0	0	0	0	0	0	0	0	0	0	0	0	0	0	0	0	2
4889357b5252efb4c494ebf757f12d96	0	0	0	0	0	0	0	0	0	0	0	0	0	0	0	0	0	0	0	0	0	0	0	0	0	0	0	0	0	7	0	0	0	0	0	0	0	0	0	0	0	0	0	0	0	0	0	0	0
076b6bed0a9e0cfa0f1ccb955cea0d0b	0	0	0	0	0	0	0	0	0	0	0	0	0	0	0	0	0	0	0	0	0	0	0	0	0	0	0	0	0	0	10	0	0	0	0	0	0	0	0	0	0	0	0	0	0	0	0	0	0
973d147994af4e41de81bf62454cb17d	0	0	0	0	0	0	0	0	0	0	0	0	0	0	0	0	0	0	0	0	0	0	0	0	0	0	0	0	0	0	5	0	0	0	0	0	0	0	0	0	0	0	0	0	0	0	0	0	0
6bccb88c4bd1f7561a340a7735341729	0	0	0	0	0	0	0	0	0	0	0	0	0	0	0	0	0	0	0	0	0	0	0	0	0	0	0	0	0	0	3	0	0	0	0	0	0	0	0	0	0	0	0	0	0	0	0	0	2
bb0465b0e342c095a84f864bff96eda4	0	0	0	0	0	0	0	0	0	0	0	0	0	0	0	0	0	0	0	0	0	0	0	0	0	0	0	0	0	0	0	11	0	0	2	0	0	0	0	0	0	0	0	0	0	0	0	0	0
8dffbdcb18277f2c419a4e0ff216cd0d	0	0	0	0	0	0	0	0	0	0	0	0	0	0	0	0	0	0	0	0	0	0	0	0	0	0	0	0	0	0	0	0	0	0	0	0	0	0	0	0	0	0	0	0	0	0	0	0	0
7d854f476ad4d72564bf24d396d5db61	0	0	0	0	0	0	0	0	0	0	0	0	0	0	0	0	0	0	0	0	0	0	0	0	0	0	0	0	0	0	0	0	0	0	0	0	0	0	0	0	0	0	0	0	0	0	0	0	0
1fb7499a0dcda214f867d76c9eb5525a	0	0	0	0	0	0	0	0	0	0	0	0	0	0	0	0	0	0	0	0	0	0	0	0	0	0	0	0	0	0	0	0	0	0	0	0	0	0	0	0	0	0	0	0	0	0	0	0	0
53935f81141909ab4e07e4ef0bd05cef	0	0	0	0	0	0	0	0	0	0	0	0	0	0	0	0	0	0	0	0	0	0	0	0	0	0	0	0	0	0	0	0	0	0	0	0	0	0	0	0	0	0	0	0	0	0	0	0	0
a1ffa1f8d800e8f72ae6575136c63a28	0	0	0	0	0	0	0	0	0	0	0	0	0	0	0	0	0	0	0	0	0	0	0	0	0	0	0	0	0	0	0	0	0	0	0	0	0	0	0	0	0	0	0	0	0	0	0	0	0
6d7ebed6983ee8fd37cac9fdfbd49c4b	0	0	0	0	0	0	0	0	0	0	0	0	0	0	0	0	0	0	0	0	0	0	0	0	0	0	0	0	0	0	0	0	0	0	0	0	0	0	0	0	0	0	0	0	0	0	0	0	0
a4bd93a13a5ef28c7b27addea71140b4	0	0	0	0	0	0	0	0	0	0	0	0	0	0	0	0	0	0	0	0	0	0	0	0	0	0	0	0	0	0	0	0	0	0	0	0	0	0	0	0	0	0	0	0	0	0	0	0	0
22495977f4bdb0aea921087cd16d0172	0	14	0	0	0	0	0	0	0	0	0	0	0	0	0	0	0	0	0	0	0	0	0	0	0	0	0	0	0	0	0	0	0	0	0	0	0	0	0	0	0	0	0	0	0	0	0	0	0
5bffeda1f71be6326f755c0844f0f357	0	0	0	0	0	0	0	0	0	0	0	0	0	0	0	0	0	0	0	0	0	0	0	0	0	0	0	0	0	0	0	0	0	0	0	0	0	0	0	0	0	0	0	0	0	0	0	0	0
eae5bf604a6e7a5ff1ba0caa4f539e8d	0	0	0	9	0	0	0	5	0	0	0	0	0	0	0	0	0	0	0	0	0	0	0	0	0	0	0	0	0	0	0	0	0	0	0	0	0	0	0	0	0	0	0	0	0	0	0	0	0
09145ce7c89df6887d1975aaba00934e	0	0	0	3	0	0	0	0	3	0	0	0	0	0	0	2	0	0	0	0	0	0	0	0	0	0	0	0	0	0	0	0	0	0	0	0	0	0	0	0	2	0	0	0	0	0	0	0	0
a6232b5bbf5fb86583fa90064f671df2	0	0	0	0	14	0	0	0	0	0	0	0	0	0	0	0	0	0	0	0	0	0	0	0	0	0	0	0	0	0	0	0	0	0	0	0	0	0	0	0	0	0	0	0	0	0	0	0	0
bcb8fbee4869450bc5e36fce3d801433	0	0	0	0	14	0	0	0	0	0	0	0	0	0	0	0	0	0	0	0	0	0	0	0	0	0	0	0	0	0	0	0	0	0	0	0	0	0	0	0	0	0	0	0	0	0	0	0	0
198f06bc4e99dface2bcfdf0eaf170ca	0	0	0	0	0	0	0	0	0	0	0	0	0	0	0	0	0	0	0	0	0	0	0	0	0	0	0	0	0	0	0	0	0	0	0	0	3	0	4	0	0	0	0	0	0	0	0	0	0
240fb433b83a2fa64b088ecb954b4846	0	0	0	0	0	0	0	2	0	0	0	0	0	0	0	0	0	0	0	0	0	0	0	0	0	0	0	0	0	0	0	4	0	0	0	0	0	0	2	0	0	0	0	0	0	0	0	0	0
a38bfb935bf6810318111480e9dbb979	0	0	0	0	0	0	0	0	0	0	0	0	0	0	0	0	0	0	0	0	0	0	0	0	0	0	0	14	0	0	0	0	0	0	0	0	0	0	0	0	0	0	0	0	0	0	0	0	0
e26bf519708098987bb71c8db8e2f675	0	0	0	0	0	0	0	0	0	0	0	0	0	0	0	0	0	0	0	0	0	0	0	0	0	0	0	2	0	0	0	0	0	0	0	0	3	0	0	0	0	0	0	2	0	0	0	0	2
e4efca8caed4a505146d196c71c05f44	0	0	0	0	0	0	0	0	0	0	0	0	0	0	0	0	0	0	0	0	0	0	0	0	0	0	0	0	2	0	0	0	0	0	0	0	0	5	0	0	2	0	0	0	0	0	0	0	0
563613db9af0db0cad24f63085d16f92	0	0	0	0	0	0	0	0	0	0	0	0	0	0	0	0	0	0	0	0	0	0	0	0	0	0	0	0	0	0	3	0	0	2	0	0	0	0	6	0	0	0	0	0	0	0	0	0	0
33274e252b0cbdf7b5e207c45b1ed172	0	0	0	0	0	0	0	0	0	0	0	0	0	0	0	0	0	0	0	0	0	0	0	0	0	0	0	0	0	0	2	0	1	2	0	0	1	0	0	0	4	0	0	0	0	0	0	0	0
65890a2506ef82d896fdc8be37344900	0	0	0	0	0	0	0	0	0	0	0	0	0	0	0	0	0	0	0	0	0	0	0	0	0	0	0	0	0	0	0	0	0	0	0	0	6	0	0	0	0	0	0	0	0	0	0	0	0
c2913a473898a890d76ae099142ccdae	0	0	0	0	0	0	0	0	0	0	0	0	0	0	0	0	0	0	0	0	0	0	0	0	0	0	0	0	0	0	0	0	0	0	0	0	2	0	0	0	0	0	6	1	0	0	0	0	0
4842c2428a5c44594a66215c8792844c	0	0	0	0	0	0	0	0	0	0	0	0	0	0	0	0	0	0	0	0	0	0	0	0	0	0	0	0	0	0	0	0	0	0	0	0	0	0	0	0	0	0	0	0	0	9	5	0	0
489ba4a189d38eaddb4006454af30fa0	0	0	0	0	0	0	0	0	0	0	0	0	0	0	0	0	0	0	0	0	0	0	0	0	0	0	0	0	0	0	0	0	0	0	0	0	0	0	0	0	0	0	0	0	0	0	0	0	0
c973b3dd7b691d23f3dcd5e32c1a1454	0	0	0	0	0	0	0	0	0	0	0	0	0	0	0	0	0	0	0	0	0	0	0	0	0	0	0	0	0	0	0	0	0	0	0	0	0	0	0	0	0	0	0	0	0	0	0	0	0
452a1bc6e855b6c2ee2ad4394a44d0fd	0	0	0	0	0	0	0	0	0	0	0	0	0	0	0	0	0	0	0	0	0	0	0	0	0	0	0	0	0	0	0	0	0	0	0	0	0	0	0	0	0	0	0	0	0	0	0	0	0
2c14ab6cba91c7ac6272a8258e86cbfa	0	0	5	0	0	0	4	0	0	0	0	0	0	0	0	0	0	0	0	0	0	0	0	0	0	4	0	2	0	0	0	0	0	0	0	0	0	0	0	0	0	0	0	0	0	0	0	0	0
7df792a6072afc514e4f86dd1cdc875f	0	0	0	0	0	0	2	0	0	0	0	13	0	0	0	0	0	0	0	0	0	0	0	0	0	0	0	0	0	0	0	0	0	0	0	0	0	0	0	0	0	0	0	0	0	0	0	0	0
3ede0ed6eadda0392d5a4f726b93b67d	0	0	0	0	0	0	0	0	0	0	0	0	0	6	0	0	0	0	0	0	0	0	0	0	0	0	0	0	0	0	0	0	0	0	0	0	0	0	0	0	0	0	0	0	0	0	0	0	0
13cb90e6ca8dc4603c164d4518252f91	0	0	0	0	0	0	0	15	0	0	0	0	0	0	0	0	0	0	0	0	0	0	0	0	0	0	0	0	0	0	0	0	0	0	0	0	0	0	0	0	0	0	0	0	0	0	0	0	0
c501643db98aecc90a433fce228bb91f	0	0	0	0	0	0	0	2	0	0	0	0	0	0	0	0	0	0	0	0	0	0	0	0	0	0	13	0	0	0	0	0	0	0	0	0	0	0	0	0	0	0	0	0	0	0	0	0	0
28799204a556c84d06614ebcc4fd3bd1	0	0	0	0	0	0	0	0	0	0	0	0	0	0	0	15	0	0	0	0	0	0	0	0	0	0	0	0	0	0	0	0	0	0	0	0	0	0	0	0	0	0	0	0	0	0	0	0	0
3ebc624e3dd55e67afbc297cc3e65864	0	0	0	0	0	0	0	0	0	0	0	0	0	0	0	15	0	0	0	0	0	0	0	0	0	0	0	0	0	0	0	0	0	0	0	0	0	0	0	0	0	0	0	0	0	0	0	0	0
2b2d3b46c073401c7e216aec442a9a09	0	0	0	0	0	0	0	0	0	0	0	0	0	0	0	0	0	4	0	0	0	0	0	0	0	3	0	0	0	0	0	0	0	0	0	0	0	0	0	0	0	0	0	0	0	5	3	0	0
065d48b17b027c1dfe612669501ca8c7	0	0	0	0	0	0	0	0	0	0	0	0	0	0	0	0	0	0	0	7	0	0	0	0	0	0	0	0	0	0	0	0	0	0	0	0	0	0	0	0	0	0	0	0	0	0	0	0	0
a3e6a39b7c24c40bafa5788f353423bc	0	0	0	0	0	0	0	0	0	0	0	0	0	0	0	0	0	0	0	0	0	2	0	0	0	0	0	0	0	0	2	0	0	0	0	0	0	4	0	3	0	0	0	0	0	0	0	0	0
66b837799771f04165c9a3a383773bcd	0	0	0	0	0	0	0	0	0	0	0	0	0	0	0	0	0	0	0	0	0	0	0	0	0	0	0	0	2	0	0	2	0	0	0	0	0	2	0	0	0	0	0	0	0	0	0	0	0
bd40f5be51db36b835cadda22b715348	0	0	0	0	0	0	0	0	0	0	0	0	0	0	0	0	0	0	0	0	0	0	0	0	0	0	0	0	0	0	0	0	6	3	0	0	0	0	0	0	0	0	0	0	0	4	0	0	0
aa7e75f44e95ed7362b648d91a841a95	0	0	0	0	0	0	0	0	0	0	0	0	0	0	0	0	0	0	0	0	0	0	0	0	0	0	0	0	0	0	0	0	6	0	0	0	0	0	0	7	0	0	0	0	0	0	0	0	0
b3b50af43c556c15ef05c2b51ae760f2	0	0	0	0	0	0	0	0	0	0	0	0	0	0	0	0	0	0	0	0	0	0	0	0	0	0	0	0	0	0	0	0	0	0	0	0	0	0	0	0	0	0	0	0	0	0	0	0	0
d9b725050094fcac2863d6614541703f	0	0	0	0	0	0	0	0	0	0	0	0	0	0	0	0	0	0	0	0	0	0	0	0	0	0	0	0	0	0	0	0	0	0	0	0	0	0	0	0	0	0	0	0	0	0	0	0	0
f60b6470b78e6278f711cde771c1c828	16	0	0	0	0	0	0	0	0	0	0	0	0	0	0	0	0	0	0	0	0	0	0	0	0	0	0	0	0	0	0	0	0	0	0	0	0	0	0	0	0	0	0	0	0	0	0	0	0
9fb72250ab1b5d61e83ce02d9ccf94b8	0	2	0	0	0	0	0	0	0	0	0	0	0	0	0	0	0	0	0	0	0	0	0	0	0	0	0	0	0	0	0	0	0	0	0	0	0	0	0	0	0	0	0	0	0	0	0	0	0
55e9aab69f586837ab69abb801702e2f	0	0	4	0	0	0	0	0	0	0	0	0	0	0	0	0	0	0	0	0	0	0	0	0	0	0	0	5	0	0	0	0	0	2	0	0	0	0	0	0	0	0	1	0	0	0	0	0	0
944b095612630a803df566e1f2d672e5	0	0	3	0	0	0	0	0	0	0	0	0	0	0	0	0	0	0	0	0	0	0	0	0	0	0	0	0	0	0	0	0	0	0	0	0	0	0	0	0	0	0	0	0	0	0	0	0	0
1ba0f613bd4e9d7a9cc7fab6807b733b	0	0	1	0	0	0	0	0	0	0	0	0	0	0	0	0	0	0	0	0	0	0	2	0	0	5	0	0	0	0	0	0	0	0	0	0	0	0	0	0	0	0	0	0	0	0	0	0	0
f8e443b76558d3f0a5d370c721994b77	0	0	0	0	16	0	0	0	0	0	0	0	0	0	0	0	0	0	0	0	0	0	0	0	0	0	0	0	0	0	0	0	0	0	0	0	0	0	0	0	0	0	0	0	0	0	0	0	0
9532f9e74c69393b981ee04754f9c209	0	0	0	0	0	0	0	0	16	0	0	0	0	0	0	0	0	0	0	0	0	0	0	0	0	0	0	0	0	0	0	0	0	0	0	0	0	0	0	0	0	0	0	0	0	0	0	0	0
6aeddce2819d3b43912337c1dc0c0132	0	0	0	0	0	0	0	0	0	0	0	0	0	0	0	0	0	0	0	0	0	0	0	0	0	0	0	0	0	0	3	0	0	0	0	0	0	0	2	0	0	0	0	0	0	0	0	0	7
26836502fcd4d19dca0b86bd03382f9b	0	0	0	0	0	0	0	0	16	0	0	0	0	0	0	0	0	0	0	0	0	0	0	0	0	0	0	0	0	0	0	0	0	0	0	0	0	0	0	0	0	0	0	0	0	0	0	0	0
c548302876a1f7ad05283e1d99396254	0	0	0	0	0	0	0	0	0	0	0	0	0	0	0	0	3	0	0	0	0	0	9	0	0	0	2	0	0	0	0	0	0	0	0	0	0	0	0	0	0	0	0	0	0	0	0	0	0
c2370fe6685068250e8cc2b5fbee6637	0	0	0	0	0	0	0	0	0	0	0	0	0	0	0	0	0	0	0	0	0	0	0	0	0	0	0	0	2	0	1	0	0	0	0	0	0	2	0	0	0	0	0	2	0	0	2	0	0
f6f087d7fedf997228d22efdb20e27af	0	0	0	0	0	0	0	0	0	0	0	0	0	0	0	0	0	0	0	0	0	0	0	0	0	0	0	0	0	0	5	0	0	0	0	0	0	0	0	0	0	0	0	0	0	0	4	0	0
9e4e73a0abe8daed02b153b6698b3a60	0	0	0	0	0	0	0	0	0	0	0	0	0	0	0	0	0	0	0	0	0	0	0	0	0	0	0	0	0	0	0	0	0	0	0	0	0	0	9	2	0	0	0	0	0	0	0	0	0
790c47b748889462dbac7517e17deebb	0	0	0	0	0	0	0	0	0	0	0	0	0	0	0	0	0	0	0	0	0	0	0	0	0	0	0	0	0	0	0	0	0	0	0	0	0	0	0	0	0	0	6	4	0	0	0	0	0
f92579031da39f07d38e568e51aadc58	0	0	0	0	0	0	0	0	0	0	0	0	0	0	0	0	0	0	0	0	0	0	0	0	0	0	0	0	0	0	0	0	0	0	0	0	0	0	0	0	0	0	0	0	0	5	11	0	0
8e3e1742812af7cec61448a8849bc847	0	0	0	0	0	0	0	0	0	0	0	0	0	0	0	0	0	0	0	0	0	0	0	0	0	0	0	0	0	0	0	0	0	0	0	0	0	0	0	0	0	0	0	0	0	0	0	0	0
bbcfaa8348c3274bdfddca243431b613	0	0	0	0	0	0	0	0	0	0	0	0	0	0	0	0	0	0	0	0	0	0	0	0	0	0	0	0	0	0	0	0	0	0	0	0	0	0	0	0	0	0	0	0	0	0	0	0	0
6f671651f7bf19fb1bfb97eb3cdd3881	0	17	0	0	0	0	0	0	0	0	0	0	0	0	0	0	0	0	0	0	0	0	0	0	0	0	0	0	0	0	0	0	0	0	0	0	0	0	0	0	0	0	0	0	0	0	0	0	0
0727a0852662e1da6045fd01d869c4f2	0	2	0	0	0	0	0	0	0	0	0	0	0	0	0	0	0	0	0	0	0	0	0	0	0	0	0	0	0	0	0	0	0	0	0	0	0	0	0	0	0	1	0	0	0	0	0	0	0
80c51e490d800054d8615bd598dbf519	0	0	0	0	0	0	0	0	0	0	0	0	0	0	0	0	0	0	0	0	0	0	0	0	0	0	0	0	0	0	3	0	0	0	0	0	0	0	0	2	0	0	0	0	0	0	8	0	0
6e994cfdb54e2044df7e61f58b463ee5	0	0	0	0	0	0	0	0	0	0	12	0	0	0	0	0	0	0	0	0	0	0	0	0	0	0	0	0	0	0	0	0	0	0	0	0	0	0	0	0	0	0	0	0	0	0	0	0	0
eed726f02253963724a35912614ad554	0	0	0	0	0	0	0	0	0	0	1	0	0	0	0	0	0	0	0	0	0	0	0	0	0	0	0	8	0	0	0	0	0	0	0	0	8	0	0	0	0	0	0	0	0	0	0	0	0
8f0de315efa39da46d6e928d8d981d61	0	0	0	0	0	0	0	0	0	0	0	0	0	0	0	0	0	0	0	0	0	4	0	0	0	0	0	0	6	0	0	0	3	0	0	0	0	0	0	3	0	0	0	0	0	0	0	0	0
c024280471bdd756cf6850a2c61c8b82	0	0	0	0	0	0	0	0	0	0	0	0	0	0	0	0	0	0	0	0	0	4	0	0	0	0	0	0	0	0	0	0	0	0	0	0	0	0	0	1	0	0	0	12	0	0	0	0	0
2f36a764e3d718d4212b671422af8c9b	0	0	0	0	0	0	0	0	0	0	0	0	0	0	0	0	0	0	0	0	0	0	0	0	3	0	0	0	0	0	4	0	0	0	0	0	0	2	0	0	0	0	0	3	0	0	0	0	2
c71ec59ec0218ecb027a845a3bc65f9d	0	0	0	0	0	0	0	0	0	0	0	0	0	0	0	0	0	0	0	0	0	0	0	0	0	0	0	2	0	0	0	2	0	0	0	0	0	4	0	0	2	0	0	0	0	0	0	0	0
4632ac881d4ef551cb269521b2239d8b	0	0	0	0	0	0	0	0	0	0	0	0	0	0	0	0	0	0	0	0	0	0	0	0	0	0	0	0	2	0	0	0	0	0	0	0	0	1	1	0	0	0	0	0	0	0	0	0	2
8de5b1964956180672b3ed8b52e63df7	0	0	0	0	0	0	0	0	0	0	0	0	0	0	0	0	0	0	0	0	0	0	0	0	0	0	0	0	0	0	0	0	0	4	0	0	0	0	2	0	0	0	0	0	0	3	2	0	0
f50e8a2ac521a42bbfcd37740b1310a5	0	0	0	0	0	0	0	0	0	0	0	0	0	0	0	0	0	0	0	0	0	0	0	0	0	0	0	0	0	0	0	0	0	0	0	0	0	0	0	0	0	0	0	0	0	0	17	0	0
05e7b9dc41432801d982f9c68fa39dbb	0	0	0	0	0	0	0	0	0	0	0	0	0	0	0	0	0	0	0	0	0	0	0	0	0	0	0	0	0	0	0	0	0	0	0	0	0	0	0	0	0	0	0	0	0	0	0	0	0
8c27d2a4b3737f45d7394c761e5963b5	0	0	0	0	0	0	0	0	0	0	0	0	0	0	0	0	0	0	0	0	0	0	0	0	0	0	0	0	0	0	0	0	0	0	0	0	0	0	0	0	0	0	0	0	0	0	0	0	0
92b6ba6061f34efaeebe40cf7e444aba	0	0	0	0	0	0	0	0	0	0	0	0	0	0	0	0	0	0	0	0	0	0	0	0	0	0	0	0	0	0	0	0	0	0	0	0	0	0	0	0	0	0	0	0	0	0	0	0	0
a46bce07987fa9d7d02f00d07ec2678e	0	0	0	0	0	0	0	0	0	0	0	0	0	0	0	0	0	0	0	0	0	0	0	0	0	0	0	0	0	0	0	0	0	0	0	0	0	0	0	0	0	0	0	0	0	0	0	0	0
1224ecee3ae03f59095d82b17db11534	0	0	0	0	0	0	0	0	0	0	0	0	0	0	0	0	0	0	0	0	0	0	0	0	0	0	0	0	0	0	0	0	0	0	0	0	0	0	0	0	0	0	0	0	0	0	0	0	0
c7b5f4e24aff375d68b6ade3aa03b1f9	0	0	0	0	0	0	0	0	0	0	0	0	0	0	0	0	0	0	0	0	0	0	0	0	0	0	0	0	0	0	0	0	0	0	0	0	0	0	0	0	0	0	0	0	0	0	0	0	0
1d5db176eed1479e1c3931eef0f32eb2	0	0	0	0	0	0	0	0	0	0	0	0	0	0	0	0	0	0	0	0	0	0	0	0	0	0	0	0	0	0	0	0	0	0	0	0	0	0	0	0	0	0	0	0	0	0	0	0	0
20bf95d475bdfcc6fa4c21d868839691	0	0	0	0	0	0	0	0	0	0	0	0	0	0	0	0	0	0	0	0	0	0	0	0	0	0	0	0	0	0	0	0	0	0	0	0	0	0	0	0	0	0	0	0	0	0	0	0	0
1e244a0eee86e9dac8654482fe5c1973	0	0	0	7	0	0	0	0	0	0	0	0	0	0	0	0	0	0	0	5	0	0	0	0	0	0	0	0	0	0	0	2	0	0	0	0	0	0	0	0	0	0	0	0	0	0	0	0	0
1e7d62ab1d35f82e70be160822abcb7c	0	0	0	0	18	0	0	0	0	0	0	0	0	0	0	0	0	0	0	0	0	0	0	0	0	0	0	0	0	0	0	0	0	0	0	0	0	0	0	0	0	0	0	0	0	0	0	0	0
226b505f2aed82b8fb64fc0f2ca384f8	0	0	0	0	0	18	0	0	0	0	0	0	0	0	0	0	0	0	0	0	0	0	0	0	0	0	0	0	0	0	0	0	0	0	0	0	0	0	0	0	0	0	0	0	0	0	0	0	0
9e60f53169c565285ca1fe1b1fc9902e	0	0	0	0	0	0	16	0	0	0	0	0	0	0	0	0	0	0	0	0	0	0	0	0	0	0	0	0	0	0	0	0	0	0	0	0	0	0	0	0	0	0	0	0	0	0	0	0	0
c5db95a5e1207c085851803a711f7c4c	0	0	0	0	0	0	0	0	0	0	0	0	0	0	0	0	0	0	0	0	0	0	0	0	0	0	0	0	0	0	0	0	0	0	0	0	0	0	0	0	1	0	0	5	0	2	0	0	0
72c690ce61b3312ff621fc2063db2f89	0	0	0	0	0	0	0	0	0	0	0	0	0	0	0	0	18	0	0	0	0	0	0	0	0	0	0	0	0	0	0	0	0	0	0	0	0	0	0	0	0	0	0	0	0	0	0	0	0
2c858465706692a4cc17104a726c5b80	0	0	0	0	0	0	0	0	0	0	0	0	0	0	0	0	0	0	0	0	7	0	0	0	0	0	0	0	0	0	0	0	0	0	0	0	0	0	0	0	0	0	0	0	0	0	0	0	0
3246db4e8f79b4336d5bfca4bbba5c92	0	0	0	0	0	0	0	0	0	0	0	0	0	0	0	0	0	0	0	0	0	0	7	0	0	0	0	0	0	0	0	0	0	0	0	0	0	0	0	0	0	2	0	0	0	0	0	0	0
778f7f117076058d35eece68fc76d1ad	0	0	0	0	0	0	0	0	0	0	0	0	0	0	0	0	0	0	0	0	0	0	0	9	0	0	0	0	0	0	0	0	0	0	0	0	0	0	0	0	0	9	0	0	0	0	0	0	0
46dc1ce5026db100bf0e1e196a8e5b2e	0	0	0	0	0	0	0	0	0	0	0	0	0	0	0	0	0	0	0	0	0	0	0	0	2	0	0	0	0	0	3	0	0	0	0	0	0	0	0	0	2	0	0	0	0	0	0	0	0
5915cbeb7790c270ca6bdc44494df725	0	0	0	0	0	0	0	0	0	0	0	0	0	0	0	0	0	0	0	0	0	0	0	0	0	0	18	0	0	0	0	0	0	0	0	0	0	0	0	0	0	0	0	0	0	0	0	0	0
86ae2d2fb89d9f9c0a707509f06977cb	0	0	0	0	0	0	0	0	0	0	0	0	0	0	0	0	0	0	0	0	0	0	0	0	0	0	0	0	2	0	3	0	0	0	0	0	0	3	6	0	0	0	0	0	0	0	0	0	4
248f027b400d72b0649f0e85886f58a6	0	0	0	0	0	0	0	0	0	0	0	0	0	0	0	0	0	0	0	0	0	0	0	0	0	0	0	0	0	0	4	0	0	0	0	0	0	0	2	0	0	0	0	0	0	2	2	0	0
90d885f3569be430d5178941988932a1	0	0	0	0	0	0	0	0	0	0	0	0	0	0	0	0	0	0	0	0	0	0	0	0	0	0	0	0	0	0	0	0	0	0	0	0	0	0	0	0	0	0	0	0	0	0	0	0	0
e2117d50221bc64a02ad6d6ae2b252fa	0	0	4	12	0	0	0	0	0	0	0	0	0	0	0	0	0	0	0	0	0	0	0	0	0	0	3	0	0	0	0	0	0	0	0	0	0	0	0	0	0	0	0	0	0	0	0	0	0
5ed9a904e420ed9cf2466ffcbf4aa7c8	0	0	3	0	0	0	0	0	0	0	0	0	0	0	0	0	0	0	0	0	0	0	0	0	0	0	0	0	0	0	0	0	0	0	0	0	0	0	0	0	0	0	0	0	0	0	0	0	0
10b6fe9cce0c7a7c6b29bea9a03d074c	0	0	1	0	0	0	0	0	0	0	0	0	0	0	0	0	0	0	0	0	0	0	0	0	0	2	0	0	0	0	0	0	0	0	0	0	0	0	0	0	0	0	0	0	0	0	0	0	0
171e63ffce2445305037352fe362590f	0	0	0	0	0	0	0	0	0	0	0	0	0	0	0	0	0	0	12	0	0	0	0	0	0	0	7	0	0	0	0	0	0	0	0	0	0	0	0	0	0	0	0	0	0	0	0	0	0
89eefa5157db232e981ac847dae24987	0	0	0	0	19	0	0	0	0	0	0	0	0	0	0	0	0	0	0	0	0	0	0	0	0	0	0	0	0	0	0	0	0	0	0	0	0	0	0	0	0	0	0	0	0	0	0	0	0
d4870beea7330992fc21577151f12f23	0	0	0	0	0	0	0	0	0	0	3	0	0	0	0	0	0	0	0	0	0	0	0	0	0	0	0	0	0	0	0	0	0	0	0	0	0	0	0	0	0	0	0	1	0	4	9	0	0
9c5e5f2011d2108ac220afce46b2e7c8	0	0	0	0	0	0	0	0	0	0	0	0	0	0	0	0	0	0	0	0	0	0	0	0	0	0	0	0	0	0	0	0	0	0	0	0	0	0	0	0	0	0	0	0	0	0	0	0	0
325589e205dd9df3a708ce217fc71622	0	0	0	0	0	0	0	0	0	0	0	0	0	0	0	0	0	0	19	0	0	0	0	0	0	0	0	0	0	0	0	0	0	0	0	0	0	0	0	0	0	0	0	0	0	0	0	0	0
5dd68d2656be19b9dbbfae6822544a10	0	0	0	0	0	0	0	0	0	0	0	0	0	0	0	0	0	0	0	0	2	0	0	0	0	0	0	0	0	0	0	0	0	0	0	17	0	0	0	0	0	0	0	0	0	0	0	0	0
4916dd7bd63226dd27634128d887b5c2	0	0	0	0	0	0	0	0	0	0	0	0	0	0	0	0	0	0	0	0	0	0	0	10	0	0	0	0	0	0	2	0	0	0	0	0	0	0	0	0	4	0	0	0	0	0	2	0	0
8830e5747c52e98f90980185677b0fb3	0	0	0	0	0	0	0	0	0	0	0	0	0	0	0	0	0	0	0	0	0	0	0	0	2	0	0	0	0	0	0	0	0	5	0	0	0	4	2	0	0	0	0	3	0	0	0	0	3
0d5be05cdb5ae9691ff5cc4ad5d6a247	0	0	0	0	0	0	0	0	0	0	0	0	0	0	0	0	0	0	0	0	0	0	0	0	0	19	0	0	0	0	0	0	0	0	0	0	0	0	0	0	0	0	0	0	0	0	0	0	0
472244653fe3f42da250c5cf7193d25c	0	0	0	0	0	0	0	0	0	0	0	0	0	0	0	0	0	0	0	0	0	0	0	0	0	11	0	0	0	0	0	0	0	0	0	0	0	0	0	0	0	0	0	0	0	0	0	0	0
0736e0f42d1154d4dc420b0761013f9a	0	0	0	0	0	0	0	0	0	0	0	0	0	0	0	0	0	0	0	0	0	0	0	0	0	0	0	19	0	0	0	0	0	0	0	0	0	0	0	0	0	0	0	0	0	0	0	0	0
2ec364a689aa310521dc1074eccfa52a	0	0	0	0	0	0	0	0	0	0	0	0	0	0	0	0	0	0	0	0	0	0	0	0	0	0	0	0	3	0	0	0	0	0	0	0	0	0	0	0	0	0	0	2	0	0	3	0	4
617349c66a50e0fc288a8b95b2e6f4f6	0	0	0	0	0	0	0	0	0	0	0	0	0	0	0	0	0	0	0	0	0	0	0	0	0	0	0	0	0	0	2	2	0	5	0	0	0	0	3	0	0	0	2	0	0	0	0	0	0
4f3998ae609a657ee8615936a41b807a	0	0	0	0	0	0	0	0	0	0	0	0	0	0	0	0	0	0	0	0	0	0	0	0	0	0	0	0	0	0	0	9	0	0	2	0	0	0	0	0	0	0	4	1	0	0	0	0	0
17dee20a728186228edbf23f16146c40	0	0	0	0	0	0	0	0	0	0	0	0	0	0	0	0	0	0	0	0	0	0	0	0	0	0	0	0	0	0	0	0	0	0	0	0	0	0	3	3	0	0	0	5	0	0	0	0	2
25f8aa076e0361a102d097f5268c4618	0	0	0	0	0	0	0	0	0	0	0	0	0	0	0	0	0	0	0	0	0	0	0	0	0	0	0	0	0	0	0	0	0	0	0	0	0	0	0	0	0	0	0	0	0	0	0	0	0
dbd4fd113311e7e2397a73bfd3ddbd63	0	20	0	0	0	0	0	0	0	0	0	0	0	0	0	0	0	0	0	0	0	0	0	0	0	0	0	0	0	0	0	0	0	0	0	0	0	0	0	0	0	0	0	0	0	0	0	0	0
ad6e0d3454f643c43a939a2884a1508d	0	0	0	0	0	0	0	0	0	0	0	0	0	0	17	0	0	0	0	0	1	0	0	0	0	0	0	0	0	0	0	0	0	0	0	0	0	0	1	0	0	0	0	0	0	0	0	0	0
36499087bc32880eb439b686de44bcf0	0	0	0	0	0	0	0	0	0	0	0	0	0	0	0	0	0	0	20	0	0	0	0	0	0	0	0	0	0	0	0	0	0	0	0	0	0	0	0	0	0	0	0	0	0	0	0	0	0
fc0f67ec64bc0fb1f33d8554d64426a8	0	0	0	0	0	0	0	0	0	0	0	0	0	0	0	0	0	0	0	6	0	0	0	0	0	0	0	0	0	0	0	2	0	0	0	0	0	4	0	0	0	0	0	0	0	0	0	0	0
ddd4eecf862bf524015018fb164cfd7b	0	0	0	0	0	0	0	0	0	0	0	0	0	0	0	0	0	0	0	0	0	1	0	0	0	0	0	0	5	0	0	1	0	0	0	0	0	0	0	0	0	0	0	2	0	0	0	0	0
08fc0cbc1facdf19291e276563625f4e	0	0	0	0	0	0	0	0	0	0	0	0	0	0	0	0	0	0	0	0	0	0	0	0	0	0	0	0	0	0	0	0	0	0	0	0	0	0	0	0	0	0	0	0	0	0	0	0	0
2cd6d8377189d468a83e9cfb41f2a21c	0	0	18	0	0	0	0	0	0	0	0	0	0	0	0	0	0	0	0	0	0	0	0	0	0	0	0	0	0	0	0	0	0	0	0	0	0	0	0	0	0	0	0	0	0	0	0	0	0
ac6e63affe513c418e912f0f21ffa450	0	0	0	0	0	0	0	0	0	0	0	0	0	0	0	0	0	0	0	0	0	0	0	0	0	0	0	0	0	0	0	0	0	0	0	0	0	0	0	0	0	0	0	0	0	0	0	0	0
6c5d1e1569f6cfef1cc45831a62eb16c	0	0	0	0	7	0	0	0	0	0	0	0	0	0	0	0	0	0	0	0	0	0	0	0	0	0	0	0	0	0	0	0	0	0	0	0	0	0	0	0	0	0	0	0	0	0	0	0	0
78ac59d0ff4ae31522b6a482a04ed8be	0	0	0	0	0	1	0	0	0	0	0	0	0	0	0	0	0	0	0	0	0	0	0	0	1	0	0	2	0	0	0	2	0	0	2	0	1	0	0	0	1	0	0	0	0	2	0	0	0
7934de74dca4bc76d2242af44b437b70	0	0	0	0	0	0	0	0	0	0	0	0	0	0	0	0	0	0	0	0	0	0	4	0	0	0	0	0	0	0	0	3	0	0	0	2	0	0	0	0	0	0	0	0	0	0	0	0	0
c4de8b001d57167d4615ef261edba325	0	0	0	0	0	0	0	0	0	0	0	0	0	0	0	0	0	0	0	0	0	0	0	0	2	0	0	1	0	0	0	5	0	0	6	0	0	0	0	0	0	0	0	0	0	0	0	0	0
3cafd20e332e3bbe88240d0e295fccef	0	0	0	0	0	0	0	0	0	0	0	0	0	0	0	0	0	0	0	0	0	0	0	0	0	0	0	21	0	0	0	0	0	0	0	0	0	0	0	0	0	0	0	0	0	0	0	0	0
2ff0628b11f5d7562458ae8eb0700091	0	0	0	0	0	0	0	0	0	0	0	0	0	0	0	0	0	0	0	0	0	0	0	0	0	0	0	0	3	0	0	0	0	2	0	0	0	0	0	0	0	0	4	0	0	0	0	0	3
0968414ab91bb325cbff7f19ae77eaa2	0	0	0	0	0	0	0	0	0	0	0	0	0	0	0	0	0	0	0	0	0	0	0	0	0	0	0	0	0	0	4	0	0	0	0	0	0	0	0	0	3	0	0	0	0	0	0	0	0
ded8df7220d3bfeb6935f503f4562b95	0	0	0	0	0	0	0	0	0	0	0	0	0	0	0	0	0	0	0	0	0	0	0	0	0	0	0	0	0	0	2	0	0	0	0	0	0	0	0	0	0	0	0	0	0	7	10	0	0
66887f5374947c511d5a69ca24994b59	0	0	0	0	0	0	0	0	0	0	0	0	0	0	0	0	0	0	0	0	0	0	0	0	0	0	0	0	0	0	0	0	0	0	0	21	0	0	0	0	0	0	0	0	0	0	0	0	0
342c3e837027cf3b712f81205e1469be	0	0	0	0	0	0	0	0	0	0	0	0	0	0	0	0	0	0	0	0	0	0	0	0	0	0	0	0	0	0	0	0	0	0	0	0	0	0	3	0	0	0	0	0	0	0	3	2	0
31c0427a3c8da0adc97ffd6758846c3f	0	0	0	0	0	0	0	0	0	0	0	0	0	0	0	0	0	0	0	0	0	0	0	0	0	0	0	0	0	0	0	0	0	0	0	0	0	0	0	0	0	0	0	0	0	10	11	0	0
6fb163b66e8998ae8608a8e1481c025b	0	0	0	0	0	0	0	0	0	0	0	0	0	0	0	0	0	0	0	0	0	0	0	0	0	0	0	0	0	0	0	0	0	0	0	0	0	0	0	0	0	0	0	0	0	0	0	0	0
2b7c879a1779df781420aa82a75db446	0	0	0	0	0	0	0	0	0	0	0	0	0	0	0	0	0	0	0	0	0	0	0	0	0	0	0	0	0	0	0	0	0	0	0	0	0	0	0	0	0	0	0	0	0	0	0	0	0
4fbc91c8e6358474f47aab0a6ff5a6c5	0	0	0	0	0	0	0	0	0	0	0	0	0	0	0	0	0	0	0	0	0	0	0	0	0	0	0	0	0	0	0	0	0	0	0	0	0	0	0	0	0	0	0	0	0	0	0	0	0
afa6802d779ada5479fc0bea29f4a1d0	0	0	7	0	7	0	0	0	0	0	0	0	0	0	0	0	0	0	0	0	0	0	0	0	0	0	0	0	0	0	0	0	0	0	0	0	0	0	0	0	0	0	0	0	0	0	0	0	0
b4ec531dc9e1e050010c9565ed1b4a93	0	0	3	0	19	0	0	0	0	0	0	0	0	0	0	0	0	0	0	0	0	0	0	0	0	0	0	0	0	0	0	0	0	0	0	0	0	0	0	0	0	0	0	0	0	0	0	0	0
2ead252bb878cf1055e977cc9ccb353b	0	0	0	0	0	0	0	2	0	0	0	0	0	0	0	0	0	0	0	0	0	0	0	0	3	0	0	0	0	0	0	0	0	0	0	0	0	0	0	0	0	0	0	0	0	0	8	0	3
763cedd20f581fa2bbe2fb98785e6ba9	0	0	0	0	0	0	0	0	0	22	0	0	0	0	0	0	0	0	0	0	0	0	0	0	0	0	0	0	0	0	0	0	0	0	0	0	0	0	0	0	0	0	0	0	0	0	0	0	0
072a5d63c0a965ff5230505fc47a2032	0	0	0	0	0	0	0	0	0	0	0	0	0	22	0	0	0	0	0	0	0	0	0	0	0	0	0	0	0	0	0	0	0	0	0	0	0	0	0	0	0	0	0	0	0	0	0	0	0
3e6184d565d68a6db9b23d3150de951e	0	0	0	0	0	0	0	0	0	0	0	0	0	0	0	0	0	0	0	0	0	0	0	0	6	0	0	0	0	0	0	10	0	0	3	0	0	0	0	0	0	0	0	0	0	0	0	0	0
dad70e142c8e8bb54060f6d6c1b85a8d	0	0	0	0	0	0	0	0	0	0	0	0	0	0	0	0	0	0	0	0	0	0	0	0	0	0	0	0	8	0	0	0	0	0	0	0	0	0	0	0	0	0	0	0	0	0	0	0	2
584b025173ca416ab23253b0a4035bc3	0	0	0	0	0	0	0	0	0	0	0	0	0	0	0	0	0	0	0	0	0	0	0	0	0	0	0	0	0	0	0	0	0	0	0	0	0	0	0	0	0	0	0	0	0	0	0	0	0
b6afd9bb8b9b4946b3c3a10989505ed2	0	0	0	0	0	0	0	0	0	0	0	0	0	0	0	0	0	0	0	0	0	0	0	0	0	0	0	0	0	0	0	0	0	0	0	0	0	0	0	0	0	0	0	0	0	0	0	0	0
3c27cfbdad0dd98987fad209fea5bf9d	0	0	10	0	0	0	0	0	0	0	0	0	0	0	0	0	0	0	0	0	0	0	0	0	0	0	0	2	0	0	0	0	0	0	0	0	0	0	0	0	0	0	0	0	0	0	0	0	0
764a326d20bc586daef93541316bf968	0	0	0	0	0	0	0	14	0	8	0	0	0	0	0	0	0	0	0	0	0	0	0	0	0	0	0	0	0	0	0	0	0	0	0	0	0	0	0	1	0	0	0	0	0	0	0	0	0
df5c31458ef2769099be8eef63e3e131	0	0	0	0	4	0	6	0	0	0	0	0	0	0	0	0	0	0	0	0	0	3	0	0	0	0	0	2	0	0	0	0	0	0	0	0	0	0	0	0	0	0	3	3	0	0	0	0	0
60b2ce84261ed80b665c39721ab5c122	0	0	0	0	0	0	0	0	0	0	4	0	0	0	0	0	0	7	0	0	0	0	0	0	0	0	0	0	0	0	0	0	0	0	0	3	0	2	0	0	0	0	0	0	0	0	0	0	3
0df7c7316f222e981e07b947bfb72bef	0	0	0	0	0	0	0	0	0	23	0	0	0	0	0	0	0	0	0	0	0	0	0	0	0	0	0	0	0	0	0	0	0	0	0	0	0	0	0	0	0	0	0	0	0	0	0	0	0
b7036ba390e9e98696f1965e773e882e	0	0	0	0	0	0	0	0	0	0	0	0	0	0	0	0	0	0	0	0	0	0	0	0	0	0	23	0	0	0	0	0	0	0	0	0	0	0	0	0	0	0	0	0	0	0	0	0	0
1fc42c7e765c883a9e67bf49dc2950cb	0	0	0	0	0	0	0	0	0	0	0	0	0	0	0	0	0	0	0	0	0	0	0	0	0	0	0	2	0	0	2	0	0	0	0	0	0	0	0	4	4	2	2	0	0	0	2	0	2
3dbb8097261ec26daec043adac2c4d71	0	0	0	0	0	0	0	0	0	0	0	0	0	0	0	0	0	0	0	0	0	0	0	0	0	0	0	0	0	0	0	0	0	0	0	0	0	0	0	0	2	0	0	0	0	0	0	0	0
39917c9ecd59aaae11c9fa71c5ded27d	5	0	0	0	0	0	0	13	0	0	0	0	0	6	0	0	0	0	0	0	0	0	0	0	0	0	0	0	0	0	0	0	0	0	0	0	0	0	0	0	0	0	0	0	0	0	0	0	0
4aa41b9e85ab6d507beedff914b88c04	0	0	4	0	4	0	0	0	0	0	0	0	0	0	0	0	0	0	0	0	0	0	0	0	0	0	0	0	0	0	0	0	0	0	0	0	0	0	0	0	0	0	0	0	0	0	0	0	0
fa07503c86d514767d7f4e1211334791	0	0	3	0	0	0	0	0	0	0	0	0	0	1	0	0	0	0	0	0	0	0	0	0	0	0	0	0	0	0	0	0	0	0	0	0	0	0	0	0	0	0	0	0	0	0	0	0	0
0e6d170f50d4e7c1f4f3630d71416b1c	0	0	0	0	24	0	0	0	0	0	0	0	0	0	0	0	0	0	0	0	0	0	0	0	0	0	0	0	0	0	0	0	0	0	0	0	0	0	0	0	0	0	0	0	0	0	0	0	0
2fd7646946445cf0143ad5a1010dc4ec	0	0	0	0	0	0	0	0	0	0	0	0	0	0	0	0	0	21	0	0	0	0	0	0	0	0	0	0	0	0	0	0	0	0	0	0	0	0	0	0	0	0	0	0	0	0	0	0	0
5fa2417713acc67e4b690463d0da1bef	0	0	0	0	0	0	0	0	0	0	0	0	0	0	0	0	0	0	24	0	0	0	0	0	0	0	0	0	0	0	0	0	0	0	0	0	0	0	0	0	0	0	0	0	0	0	0	0	0
a7aa48a1d59d284f7af1e93c04aa8c43	0	0	0	0	0	0	0	0	0	0	0	0	0	0	0	0	0	0	0	0	0	0	0	0	24	0	0	0	0	0	0	0	0	0	0	0	0	0	0	0	0	0	0	0	0	0	0	0	0
8b387ee5ed77aec6ec5f02bbca5449f8	0	0	0	0	0	0	0	0	0	0	0	0	0	0	0	0	0	0	0	0	0	0	0	0	1	0	0	0	0	0	0	0	0	0	23	0	0	0	0	0	0	0	0	0	0	0	0	0	0
21bf0b97264910936f0e7f2f37b3e51b	0	0	0	0	0	0	0	0	0	0	0	0	0	0	0	0	0	0	0	0	0	0	0	0	0	22	0	0	0	0	0	0	0	2	0	0	0	0	0	0	0	0	0	0	0	0	0	0	0
56e80f7aa256bf0d16e6de0f818b7358	0	0	0	0	0	0	0	0	0	0	0	0	0	0	0	0	0	0	0	0	0	0	0	0	0	21	0	0	0	0	0	0	0	0	0	0	0	0	0	0	0	0	0	0	0	0	0	0	0
5e9e74ff9a89a0f1e2e20f85105c398e	0	0	0	0	0	0	0	0	0	0	0	0	0	0	0	0	0	0	0	0	0	0	0	0	0	0	0	0	0	0	5	0	0	2	0	0	0	0	5	0	0	0	0	0	0	0	0	0	0
0e2564aad285d38f68939b10d96bb488	0	0	0	0	0	0	0	0	0	0	0	0	0	0	0	0	0	0	0	0	0	0	0	0	0	0	0	0	0	0	0	0	0	13	0	0	0	0	11	0	0	0	0	0	0	0	0	0	0
f5af019c7e33fd4d4af4e4af035e9682	0	0	0	0	0	0	0	0	0	0	0	0	0	0	0	0	0	0	0	0	0	0	0	0	0	0	0	0	0	0	0	0	0	0	0	0	0	0	0	0	0	0	0	0	0	13	11	0	0
ea551b9b89eb5b8909995413cfcc8daf	0	0	0	0	0	0	0	3	0	0	0	0	0	0	0	0	0	0	0	0	0	0	0	0	3	0	0	0	0	0	0	0	0	0	0	0	0	0	5	0	0	0	0	4	0	0	0	0	4
990dd6d8f65c689d1fd0fa0ccd0fdbf5	0	0	0	0	0	0	0	0	0	0	0	0	2	0	0	0	0	0	0	0	0	0	0	0	0	0	0	0	0	0	0	0	0	0	0	0	0	0	0	0	0	0	0	0	0	0	0	0	0
905b6093a3a31b6b6adfc1fe9fa72a29	0	0	0	0	0	0	0	0	0	0	0	0	0	0	0	0	0	0	0	0	0	0	0	0	4	0	0	0	0	0	0	0	0	0	0	0	0	0	0	0	0	0	0	0	0	7	12	0	0
940172750a9c41df9dbf19f98bc6a7c7	0	0	0	0	0	0	0	0	0	0	0	0	0	0	0	0	0	0	0	0	0	0	0	0	0	0	0	0	0	0	0	0	0	2	0	0	3	0	0	0	0	0	0	0	0	0	0	0	0
b51253f9e49e4efe9e13a6cd0722bf38	0	0	0	0	0	0	0	0	0	0	0	0	0	0	0	0	0	0	0	0	0	0	0	0	0	0	0	0	0	0	0	0	0	0	0	0	0	0	0	0	5	0	0	0	0	0	0	0	0
cf8c7a437a59665837ccbc0358e3f391	0	0	0	0	0	0	0	0	0	0	0	0	0	0	0	0	0	0	0	0	0	0	0	0	0	0	0	0	0	0	0	0	0	0	0	0	0	0	0	0	0	0	0	0	0	0	0	0	0
2018d7060ccdc965dd8c79eb11fe6f85	0	0	0	0	0	0	0	0	0	0	0	0	0	0	0	0	0	0	0	0	0	0	0	0	0	0	0	0	0	0	0	0	0	0	0	0	0	0	0	0	0	0	0	0	0	0	0	0	0
707340de3d7906a9cfc3beedb56a8203	0	0	0	0	0	0	0	0	0	0	0	0	0	0	0	0	0	0	0	0	0	0	0	0	0	0	0	0	0	0	0	0	0	0	0	0	0	0	0	0	0	0	0	0	0	0	0	0	0
fc8303d1b0cbbb5df022f879ed427a24	0	0	0	0	0	0	0	0	0	26	0	0	0	0	0	0	0	0	0	0	0	0	0	0	0	0	0	0	0	0	0	0	0	0	0	0	0	0	0	0	0	0	0	0	0	0	0	0	0
2692932c978cfd731b79b37f11d3ffc3	0	0	0	0	0	0	0	0	0	0	0	0	0	0	0	0	0	0	0	0	0	10	0	0	0	0	0	3	0	0	0	1	3	0	0	0	0	0	0	5	0	0	0	0	0	0	0	0	0
2e55fa277e26ddc14e9e1ba465ed4d5b	0	0	0	0	0	0	0	0	0	0	0	0	0	0	0	0	0	0	0	0	0	0	0	0	0	0	0	0	0	0	0	0	0	0	0	0	0	4	3	4	0	0	0	0	0	12	3	0	0
21d26184b862f54b897f2e8b506abf9e	0	0	0	0	0	0	0	0	0	0	0	0	0	0	0	0	0	0	0	0	0	0	0	0	0	0	0	0	0	0	0	0	0	0	0	0	0	0	0	0	0	0	0	0	0	0	0	0	0
3ec9174230c6d9583dfeb6b02c682375	0	0	0	0	0	0	0	0	0	0	0	0	0	0	0	0	0	0	0	0	0	0	0	0	0	0	0	0	0	0	0	0	0	0	0	0	0	0	0	0	0	0	0	0	0	0	0	0	0
3b0bfb6f0b5521b033c94baa435bd1f2	0	0	0	0	0	0	0	0	0	0	0	0	0	0	0	0	0	0	0	0	0	0	0	0	0	0	0	0	0	0	0	0	0	0	0	0	0	0	0	0	0	0	0	0	0	0	0	0	0
d1d0d92b6f1b24243ec410da94a4a366	0	0	27	0	0	0	0	0	0	0	0	0	0	0	0	0	0	0	0	0	0	0	0	0	0	0	0	0	0	0	0	0	0	0	0	0	0	0	0	0	0	0	0	0	0	0	0	0	0
25611c90a91187b4d974d084c44b14d2	0	0	0	0	27	0	0	0	0	0	0	0	0	0	0	0	0	0	0	0	0	0	0	0	0	0	0	0	0	0	0	0	0	0	0	0	0	0	0	0	0	0	0	0	0	0	0	0	0
78f2c4593d506ef9b83bb8d623388c99	0	0	0	0	14	0	0	0	0	0	0	0	0	0	0	0	0	0	0	0	0	0	0	0	0	0	0	0	0	0	0	0	0	0	0	0	0	0	0	0	0	0	0	0	0	0	0	0	0
a50f7c0a5f1d6aecac458bfb8555bb13	0	0	0	0	2	0	0	0	0	0	0	0	0	0	0	0	0	0	0	0	0	0	0	0	0	0	0	0	0	0	8	0	0	0	0	0	0	0	0	0	0	0	0	0	0	0	0	0	0
6edd5254e35cfd9a92a14132b61dcf8c	0	0	0	0	0	0	0	0	0	0	0	0	0	0	0	0	0	0	0	0	0	0	0	0	0	0	0	0	0	27	0	0	0	0	0	0	0	0	0	0	0	0	0	0	0	0	0	0	0
337d091a460f8f742a321d25518d77a0	0	0	0	0	0	0	0	0	0	0	0	0	0	0	0	0	0	0	0	0	0	0	0	0	0	0	0	0	0	0	0	0	0	0	0	0	0	0	0	0	0	27	0	0	0	0	0	0	0
60ba5b8de8efd5246c153b0d3d682008	0	0	0	0	0	0	0	0	0	0	0	0	0	0	0	3	0	0	0	0	0	6	0	0	0	0	0	0	0	0	0	0	6	0	0	0	0	0	0	6	0	0	0	0	0	0	0	0	0
29a7f0f0b3db33ead27f3143ce842d08	0	0	0	0	0	0	0	0	0	0	0	0	0	0	0	0	0	0	0	0	0	3	0	0	0	0	0	1	1	0	0	0	0	0	0	0	0	0	0	0	0	0	0	0	0	0	0	8	0
e8e54b41d411e9ff46144a8e998410b1	0	0	0	0	0	0	0	0	0	0	0	0	0	0	0	0	0	0	0	0	0	1	0	0	0	0	0	3	0	0	0	0	0	0	0	0	0	0	0	0	12	0	0	0	0	0	0	0	0
77fcf66380b5d1836a1453a06c955f33	0	0	0	0	0	0	0	0	0	0	0	0	0	0	0	0	0	0	0	0	0	0	0	0	0	0	0	0	0	0	0	0	0	0	0	0	0	0	0	0	0	0	0	0	0	0	0	0	0
742b4cffcae00d7221732a239b5279e6	0	0	2	0	0	0	0	0	0	0	0	0	0	0	0	0	0	0	0	0	0	0	0	0	0	0	0	0	3	0	3	3	0	2	0	0	0	0	0	0	5	0	0	0	0	2	0	0	0
a3ddecba05b2cf4a73a85b0a4a84a096	0	0	0	0	0	0	0	0	0	0	0	0	0	0	0	0	8	0	0	0	3	2	0	0	0	0	4	0	0	0	0	0	0	0	0	2	0	0	0	0	0	1	0	0	0	2	1	2	0
58c99bf78ccf4deaf2ad2f63a9d3cf8a	0	0	0	0	0	3	0	0	0	0	0	0	0	0	0	0	0	0	0	0	0	0	0	0	0	0	0	0	0	0	0	0	0	21	0	0	0	0	0	0	0	0	0	0	0	0	0	0	0
4ebfd89d4d7ce3137d12b23b2f3985e4	0	0	0	0	0	0	14	0	0	0	0	0	0	0	0	0	0	0	14	0	0	0	0	0	0	0	0	0	0	0	0	0	0	0	0	0	0	0	0	0	0	0	0	0	0	0	0	0	0
dc9ee9829bcc56a1e9789277a896a183	0	0	0	0	0	0	0	3	0	0	0	0	0	0	0	0	0	0	0	0	0	0	0	0	0	0	0	0	0	0	0	0	0	0	0	7	0	0	0	0	0	0	0	0	0	0	0	0	0
e746c08bfd4cdccae9fd712de81b49e6	0	0	0	0	0	0	0	0	5	0	0	0	0	0	0	0	0	0	0	0	0	0	0	0	2	0	0	0	0	0	0	0	0	0	0	3	3	3	0	2	2	0	0	0	0	2	3	0	0
3bf1546ce66f51ec14127e21a600c686	0	0	0	0	0	0	0	0	0	0	0	0	0	0	0	0	0	0	28	0	0	0	0	0	0	0	0	0	0	0	0	0	0	0	0	0	0	0	0	0	0	0	0	0	0	0	0	0	0
094a48c8fafec971ff31dc7da0ae76a2	0	0	0	0	0	0	0	0	0	0	0	0	0	0	0	0	0	0	0	24	0	0	0	0	0	0	0	0	0	0	0	0	0	0	0	0	0	0	0	0	0	0	0	0	0	0	0	0	0
d7b45bd99dc6b80a1bb6e07ddd5afb65	27	0	0	0	0	0	0	0	2	0	0	0	0	0	0	0	0	0	0	0	0	0	0	0	0	0	0	0	0	0	0	0	0	0	0	0	0	0	0	0	0	0	0	0	0	0	0	0	0
61e042fb900d87ee1960a628a03e2480	0	0	0	0	0	0	0	0	0	0	0	0	0	0	0	0	0	0	0	0	0	0	0	0	0	0	0	0	0	0	0	0	0	0	0	0	0	0	0	0	0	0	0	0	0	0	0	0	0
c0673e5d7c7553590dc166e243ea435c	0	0	0	0	0	0	0	29	0	0	0	0	0	0	0	0	0	0	0	0	0	0	0	0	0	0	0	0	0	0	0	0	0	0	0	0	0	0	0	0	0	0	0	0	0	0	0	0	0
696a0a4e01d250f75bc8be463eb8dcd7	0	0	0	0	0	0	0	0	0	0	0	0	0	0	0	0	0	0	0	0	0	2	0	0	0	0	0	3	5	0	0	5	0	0	0	0	0	0	0	0	0	0	0	0	0	0	0	1	0
ff7dc34012647e64ed08333cb69574e0	0	0	0	0	0	0	0	0	0	0	0	0	0	0	0	0	0	0	0	0	0	0	0	0	0	0	0	0	0	0	0	0	0	0	0	0	0	0	0	0	0	0	0	0	0	0	0	0	0
00814ed8c7c6855d4cd9aee3ea0363f4	0	0	0	0	0	0	0	0	0	0	0	0	0	0	0	0	0	0	0	0	0	0	0	0	0	0	0	0	0	0	0	0	0	0	0	0	0	0	0	0	0	0	0	0	0	0	0	0	0
3e8af1777ff65da923a41efda5b891e0	0	0	0	0	0	0	0	0	0	0	0	0	0	0	0	0	0	0	0	0	0	0	0	0	0	0	0	0	0	0	0	0	0	0	0	0	0	0	0	0	0	0	0	0	0	0	0	0	0
db85088f360d5e3bf88be8cc02769707	0	0	0	0	30	0	0	0	0	0	0	0	0	0	0	0	0	0	0	0	0	0	0	0	0	0	0	0	0	0	0	0	0	0	0	0	0	0	0	0	0	0	0	0	0	0	0	0	0
02617e3cdd7238cc8f57ef6dcb48684d	0	0	0	0	0	0	0	0	0	0	0	0	0	0	0	30	0	0	0	0	0	0	0	0	0	0	0	0	0	0	0	0	0	0	0	0	0	0	0	0	0	0	0	0	0	0	0	0	0
645f28180ed2048700e6a1490e76f9db	0	0	0	0	0	0	0	0	0	0	0	0	0	0	0	0	29	0	0	0	0	0	0	0	0	0	0	0	0	0	0	0	0	0	0	0	0	0	0	0	0	0	0	0	0	0	0	0	0
d95f52f17ec82ac5c124173d18a4961b	0	0	0	0	0	0	0	0	0	0	0	0	0	0	0	0	0	0	0	0	0	0	0	0	0	0	30	0	0	0	0	0	0	0	0	0	0	0	0	0	0	0	0	0	0	0	0	0	0
360d6051f711129fab97fe3e51fd7ac7	0	0	0	0	0	0	0	0	0	0	0	0	0	0	0	0	0	0	0	0	0	0	0	0	0	0	0	30	0	0	0	0	0	0	0	0	0	0	0	0	0	0	0	0	0	0	0	0	0
b0c8c06c6ed99f3d9049027ea2651dac	0	0	0	0	0	0	0	0	0	0	0	0	0	0	0	0	0	0	0	0	0	0	0	0	0	0	0	0	0	0	0	0	0	0	0	0	0	0	0	0	0	0	0	0	0	0	0	0	0
66c751dd27cea2e3a46ce54fbee1100a	0	0	0	0	0	0	0	0	0	0	0	0	0	0	0	0	0	0	0	0	0	0	0	13	0	0	0	0	0	0	0	0	0	0	0	0	0	0	0	0	0	0	0	0	0	0	0	0	0
d02abb277185bde3c33eda7603518d27	0	0	0	0	31	0	0	0	0	0	0	0	0	0	0	0	0	0	0	0	0	0	0	0	0	0	0	0	0	0	0	0	0	0	0	0	0	0	0	0	0	0	0	0	0	0	0	0	0
ffafd7a524c1717d8e5d8056d9e79afe	0	0	0	0	0	0	0	0	0	0	0	0	0	0	0	0	31	0	0	0	0	0	0	0	0	0	0	0	0	0	0	0	0	0	0	0	0	0	0	0	0	0	0	0	0	0	0	0	0
138d4d57235c10dd0b5e200c3c13c36d	0	0	0	0	0	0	0	0	0	0	0	0	0	0	0	0	3	0	0	0	0	0	0	0	0	0	0	0	0	0	0	0	0	0	0	0	0	0	0	0	0	0	0	0	0	0	0	0	0
a1a518cd1a30cc34e975d5046805906f	0	0	0	0	0	0	0	0	0	0	0	0	0	0	0	0	0	0	0	0	0	0	0	0	0	0	31	0	0	0	0	0	0	0	0	0	0	0	0	0	0	0	0	0	0	0	0	0	0
e5c76fb9cf20bf7bcb15a779032e34e9	0	0	0	0	0	0	0	0	0	0	0	0	0	0	0	0	0	0	0	0	0	0	0	0	0	0	0	0	0	0	0	0	0	0	0	0	0	4	0	0	3	0	0	0	0	0	0	0	0
39e41bcb51e38809b70e60ad7a5e2ab8	0	0	0	0	0	0	0	0	0	0	0	0	0	0	0	0	0	0	0	0	0	0	0	0	0	0	0	0	0	0	0	0	0	0	0	0	0	0	0	0	0	0	0	0	0	0	0	0	0
286f69b97dae97ce9f7f88a478127333	0	0	0	0	0	0	0	0	0	0	0	0	0	0	0	0	0	0	0	0	0	0	0	0	0	0	0	0	0	0	0	0	0	0	0	0	0	0	0	0	0	0	0	0	0	0	0	0	0
8bb664bfce3cd654361cab7b74e2e9d4	0	0	0	3	0	0	0	0	8	0	0	0	0	0	0	9	0	0	0	0	0	0	0	0	0	0	0	0	0	0	0	0	0	0	0	0	0	0	0	0	0	3	0	0	0	0	0	0	0
6a772b70398354a41506746d51478ff0	0	0	0	0	16	0	0	0	0	0	0	0	0	0	0	1	0	0	0	0	0	0	0	0	0	0	0	0	0	0	0	0	0	0	0	0	0	0	0	0	0	0	0	0	0	0	0	0	0
a3e8e3539fe9db2a98f72b47fafaf18a	0	0	0	0	0	0	0	32	0	0	0	0	0	0	0	0	0	0	0	0	0	0	0	0	0	0	0	0	0	0	0	0	0	0	0	0	0	0	0	0	0	0	0	0	0	0	0	0	0
f07984403ba31aa653f78e08945cc539	0	0	0	0	0	0	0	0	0	0	0	0	0	0	0	0	0	0	0	0	0	0	0	32	0	0	0	0	0	0	0	0	0	0	0	0	0	0	0	0	0	0	0	0	0	0	0	0	0
0822ca643a71b43a802c5e2cfe56b401	0	0	0	0	0	0	0	0	0	0	0	0	0	0	0	0	0	0	0	0	0	0	0	0	0	32	0	0	0	0	0	0	0	0	0	0	0	0	0	0	0	0	0	0	0	0	0	0	0
5b1abbb83eb586c71425021a4a0174b0	0	0	0	0	0	0	0	0	0	0	0	0	0	0	0	0	0	0	0	0	0	0	0	0	0	0	0	0	0	0	10	0	0	0	0	0	0	2	0	0	0	0	0	0	0	3	2	0	2
91f2f05636a2e147923d4692d1b37f06	0	0	0	0	0	0	0	0	0	0	0	0	0	0	0	0	0	0	0	0	0	0	0	0	0	0	0	0	0	0	0	0	0	0	0	0	0	0	0	0	0	0	0	4	0	0	0	0	0
6ba16909ce72c023724c077e55ea2302	0	0	0	0	0	0	0	0	0	0	0	0	0	0	0	0	0	0	0	0	0	0	0	0	0	0	0	0	0	0	0	0	0	0	0	0	0	0	0	0	0	0	0	0	0	0	0	0	0
96f7d7dba8a2ac63ece1b64e34706ca7	0	0	1	0	0	0	0	0	0	0	0	0	0	0	0	0	0	0	0	0	0	0	0	0	0	0	0	0	0	0	0	0	0	0	0	0	0	0	0	1	0	0	0	2	0	0	4	0	3
579d1e5203d5e6fa316834dadc88301a	0	0	0	2	0	0	0	0	0	0	0	0	0	0	0	0	0	0	0	0	0	0	0	0	0	0	0	0	2	0	0	0	0	2	0	0	0	2	0	3	0	4	0	3	0	0	0	0	4
13d5b76a78506f3b98a8d7a32d910f7a	0	0	0	0	0	0	0	0	0	0	0	0	2	0	0	0	0	0	0	0	0	0	0	0	0	0	2	0	0	0	0	0	2	0	0	0	1	0	0	0	0	3	0	0	0	0	0	0	0
a2521c44eaec47e5a54ddbbf6aebc37e	0	0	0	0	0	0	0	0	0	0	0	0	0	0	0	0	0	0	0	0	0	0	1	0	0	0	0	0	0	0	0	0	3	0	0	0	0	0	0	0	0	0	0	0	0	0	0	0	0
44b122ec2945217f407aa4faadfd6f66	0	0	0	0	0	0	0	0	0	0	0	0	0	0	0	0	0	0	0	0	0	0	0	0	0	0	0	0	0	0	4	0	0	0	0	0	0	0	3	0	0	0	0	0	0	11	15	0	0
b226935c9d84c035f46d195a9a79adab	0	0	0	0	0	0	0	0	0	0	0	0	0	0	0	0	0	0	0	0	0	0	0	0	0	0	0	0	0	0	0	0	0	0	0	0	0	5	0	0	11	0	0	0	0	0	0	0	0
fe764c814273268cbc857eaf7be3b789	0	0	0	0	0	0	0	0	0	0	0	0	0	0	0	0	0	0	0	0	0	0	0	0	0	0	0	0	0	0	0	0	0	0	0	0	0	0	0	0	0	0	0	0	0	0	0	0	0
bc0cae1e5338f606a348fb3a084f6efd	0	0	4	0	0	0	0	0	0	0	0	4	0	0	0	0	0	4	0	0	0	0	0	20	0	0	0	0	0	0	0	0	0	0	0	2	0	0	0	0	0	0	0	0	0	0	0	0	0
2e8f55e8f1b59966e382853a31cabdb0	0	0	0	0	0	0	0	0	0	0	0	0	0	0	0	0	0	0	0	0	0	0	0	0	3	0	0	0	0	0	2	0	0	0	0	0	0	0	2	0	0	0	0	0	0	0	5	0	3
93722a5583500e81ee623427b1e5a0a7	0	0	0	0	0	0	0	0	0	34	0	0	0	0	0	0	0	0	0	0	0	0	0	0	0	0	0	0	0	0	0	0	0	0	0	0	0	0	0	0	0	0	0	0	0	0	0	0	0
0dff0cc247f2f9fa2ea3fe1d1b50888f	0	0	0	0	0	0	0	0	0	34	0	0	0	0	0	0	0	0	0	0	0	0	0	0	0	0	0	0	0	0	0	0	0	0	0	0	0	0	0	0	0	0	0	0	0	0	0	0	0
04b493a2e5d5543e1cf55e62e26e5970	0	0	0	0	0	0	0	0	0	0	0	0	0	0	0	0	0	0	0	34	0	0	0	0	0	0	0	0	0	0	0	0	0	0	0	0	0	0	0	0	0	0	0	0	0	0	0	0	0
1951b0e3856db876bb1b67702ac0177f	0	0	0	0	0	0	0	0	0	0	0	0	0	0	0	0	0	0	0	0	0	0	0	0	12	0	0	4	5	0	0	6	0	0	1	0	0	0	0	0	0	0	0	0	0	0	0	0	0
719bf5d3eea0e780a7e419369d1b1abe	0	0	0	0	0	0	0	0	0	0	0	0	0	0	0	0	0	0	0	0	0	0	0	0	0	0	0	0	1	0	0	0	0	0	0	0	0	6	2	0	0	0	0	0	0	0	3	0	17
6be54a7479d251dfea42e81877941274	0	0	0	0	0	0	0	0	0	0	0	0	0	0	0	0	0	0	0	0	0	0	0	0	0	0	0	0	0	0	0	0	0	0	0	0	0	0	0	0	0	0	0	0	0	0	0	0	0
7e1c8e562df34a999d8ca48b82be989d	0	0	0	0	0	0	0	0	0	0	0	0	0	0	0	0	0	0	0	0	0	0	0	0	0	0	0	0	0	0	0	0	0	0	0	0	0	0	0	0	0	0	0	0	0	0	0	0	0
4c8b27866967843deb2ca1fc9b43233d	3	0	14	0	0	1	0	0	0	0	2	0	0	0	0	0	0	0	0	0	0	0	0	0	0	0	15	0	0	0	0	0	0	0	0	0	0	0	0	0	0	0	0	0	0	0	0	0	0
2edc9a3a152f7b93ee9655df0f571b23	0	0	0	0	0	0	0	0	0	0	0	0	0	0	0	0	0	0	0	0	16	0	0	0	0	0	0	0	0	0	0	0	0	0	0	0	0	0	0	0	0	0	0	0	0	0	0	0	0
e975de7c56fd3d1dc80ecd0df2fc1bf2	0	0	0	0	0	0	0	0	0	0	0	0	0	0	0	0	0	0	0	0	0	0	0	0	0	0	0	0	0	0	0	0	0	0	0	0	0	0	0	0	0	0	0	0	0	12	23	0	0
819b8d7fff862b31c25864e4ff02449a	0	0	0	0	0	0	0	0	0	0	0	0	0	0	0	0	0	0	0	0	0	0	0	0	0	0	0	0	0	0	0	0	0	0	0	0	0	0	0	0	0	0	0	0	0	0	0	0	0
a8154ad049e7ad96fd43fd9c1ff765d3	0	0	0	0	0	0	0	0	0	0	0	0	0	0	0	0	0	0	0	0	0	0	0	0	0	0	0	0	0	0	0	0	0	0	0	0	0	0	0	0	0	0	0	0	0	0	0	0	0
4be706c8662d8929a882dfd9d6951ac8	0	0	0	6	0	0	0	0	0	0	6	0	0	0	0	0	0	0	0	0	0	0	0	9	0	0	0	1	0	0	0	0	0	3	0	0	0	0	0	0	0	4	0	0	0	0	0	0	2
b7b0c488304eb9ecd2222e174b10df67	0	0	0	0	0	0	0	0	0	0	0	0	0	0	0	0	0	0	0	0	0	1	0	0	6	0	0	5	4	0	0	9	0	0	3	0	0	0	0	0	0	0	0	0	0	0	0	0	0
9fbf5cd757d1c187e39c49aea92fdfc8	0	0	0	0	0	0	0	0	0	0	0	0	0	0	0	0	0	0	0	0	0	0	0	0	2	0	0	0	0	0	3	0	0	0	2	0	0	0	0	0	0	0	0	0	0	10	19	0	0
fd5568030945a4e2af014dd86054953c	0	0	0	0	0	0	0	0	0	0	0	0	0	0	0	0	0	0	0	0	0	0	0	0	0	0	0	0	0	0	0	0	0	0	0	0	0	0	0	0	0	0	0	0	0	0	0	0	0
f890c392798a9ace180de550e38c2666	0	0	0	0	0	0	0	0	0	0	0	0	0	0	0	0	0	0	0	0	0	0	0	0	0	0	0	0	0	0	0	0	0	0	0	0	0	0	0	0	0	0	0	0	0	0	0	0	0
063be202a1f2f8c6a981d8e554daeea5	0	0	0	0	13	0	0	0	0	0	0	0	0	0	0	0	0	0	0	0	0	0	0	0	0	0	2	0	3	0	0	0	0	0	0	0	0	0	0	0	0	0	0	2	0	0	11	0	3
dda61a88b30a3c60468af497db81a5df	0	0	0	0	0	0	0	0	0	0	0	0	0	0	0	0	0	0	0	0	0	0	0	0	2	0	0	0	0	0	3	0	0	0	0	4	0	8	0	6	2	0	0	0	0	0	0	0	5
dbe0cc0c3a38fd9265e55ce102fac065	0	0	0	0	38	0	0	0	0	0	0	0	0	0	0	0	0	0	0	0	0	0	0	0	0	0	0	0	0	0	0	0	0	0	0	0	0	0	0	0	0	0	0	0	0	0	0	0	0
3d99545d4952b147d161c2871af14b17	0	0	0	0	0	0	0	0	0	4	0	0	0	0	0	0	0	0	0	0	0	12	0	0	0	0	0	1	1	0	0	0	0	0	0	0	0	0	0	5	0	0	0	0	0	0	0	0	0
52474c9d1fe3dc17722090c2ad67993d	0	0	0	0	0	0	0	0	0	0	0	0	0	0	0	0	0	0	0	0	38	0	0	0	0	0	0	0	0	0	0	0	0	0	0	0	0	0	0	0	0	0	0	0	0	0	0	0	0
dbd5a81f43b2fc3d83563a6ba447a241	0	0	0	0	0	0	0	0	0	0	0	0	0	0	0	0	0	0	0	0	0	0	0	9	3	0	0	0	0	0	2	0	2	0	0	0	0	7	0	2	6	0	0	0	0	0	0	0	2
eb4489f38cf2a8f0ba270396be45f02a	0	0	0	0	0	0	0	0	0	0	0	0	0	0	0	0	0	0	0	0	0	0	0	0	0	0	0	0	0	0	0	0	0	0	0	0	0	0	0	0	0	0	0	0	0	0	0	0	0
9d97d5006f44a41e3fa7cb4306a347f2	0	0	0	0	0	0	0	0	0	0	0	0	0	0	0	0	0	0	0	0	0	0	0	0	0	0	0	0	0	0	0	0	0	0	0	0	0	0	0	0	0	0	0	0	0	0	0	0	0
c8b745c0b823aa5756e7d7736ea70d0c	0	0	0	0	0	0	0	0	0	0	0	0	0	0	0	0	0	0	0	0	0	0	0	0	0	0	0	0	0	0	0	0	0	0	0	0	0	0	0	0	0	0	0	0	0	0	0	0	0
ebfa1690755f05f9269448960ded136f	0	0	0	0	0	0	0	0	0	0	0	0	0	0	0	0	0	0	0	0	0	0	0	0	0	0	0	0	0	0	0	0	0	0	0	0	0	0	0	0	0	0	0	0	0	0	0	0	0
b025626afcb28d6988e42a15936ebcdf	0	36	0	0	0	0	0	0	0	0	0	0	0	0	0	0	0	0	0	0	0	0	0	0	0	0	0	0	0	0	3	0	0	0	0	0	0	0	0	0	0	0	0	0	0	0	0	0	0
89d981236d101401c64574c46662efdc	0	0	0	0	0	0	0	0	0	0	0	0	0	0	0	0	0	0	0	0	0	0	0	0	0	0	0	0	0	0	0	0	0	0	0	0	0	0	0	0	0	0	0	0	0	0	0	0	0
37342bc2ed30bda7bbc0db6029ba866d	0	0	0	0	0	0	0	0	0	0	0	0	0	0	0	0	3	0	0	0	0	0	0	0	0	0	0	0	0	0	0	0	0	0	0	0	0	0	0	0	0	0	0	0	0	0	0	0	0
b518791db3f4424a5696050d42730172	0	0	0	0	0	0	0	0	0	0	0	0	0	0	0	0	0	0	0	0	0	0	0	0	0	0	0	0	0	0	17	0	0	0	0	0	0	0	0	0	0	0	0	0	0	4	5	0	0
668a0254ffdbcac80ba898c9fe23ff86	0	0	0	0	0	0	0	0	0	0	0	0	0	0	0	0	0	0	0	0	0	0	0	0	0	0	0	0	0	0	0	0	0	0	0	0	0	0	0	0	0	0	0	0	0	0	0	0	0
7971bfbccfefaad2c332b98e24c0c030	0	0	0	0	0	0	0	0	0	0	0	0	0	0	0	0	0	0	0	0	0	0	0	0	0	0	0	0	0	0	0	0	0	11	3	0	2	0	11	0	3	0	4	0	0	0	0	0	0
49be0cb2afbd5c9b859f699820281882	0	0	0	0	0	0	0	0	0	0	0	40	0	0	0	0	0	0	0	0	0	0	0	0	0	0	0	0	0	0	0	0	0	0	0	0	0	0	0	0	0	0	0	0	0	0	0	0	0
fd6fee4d20e9e49a8e37e3deb00f33bc	0	0	0	0	0	0	0	0	0	0	0	0	0	0	0	0	0	0	0	0	0	21	0	0	0	0	0	3	0	0	0	0	7	0	0	0	0	0	0	0	0	0	0	0	0	0	0	0	0
49a77f9c980d195d4b2c1b13b23d7cc1	0	0	0	0	0	0	0	0	0	0	0	0	0	0	0	0	0	0	0	0	0	3	0	0	0	0	0	0	3	0	0	0	0	0	0	0	0	0	0	0	0	0	0	0	0	0	0	14	0
959a633dc968b8805ff07a7e04639ba8	0	0	0	0	0	0	0	0	0	0	0	0	0	0	0	0	0	0	0	0	0	0	0	0	2	0	0	0	0	0	5	4	0	0	4	0	0	0	0	0	0	0	0	2	0	5	12	0	0
706d2bed2894161a06b8860b9e182c25	0	0	0	0	0	0	0	0	0	0	0	0	0	0	0	0	0	0	0	0	0	0	0	0	0	0	0	0	0	0	2	3	0	2	0	0	2	0	2	0	0	0	0	0	0	0	0	0	0
1a5286c7d836ca5fc531b4ebd98e88ac	0	0	0	0	0	0	0	0	0	0	0	0	0	0	0	0	0	0	0	0	0	3	0	0	0	0	0	1	13	0	0	10	0	0	0	0	0	0	0	0	0	0	0	0	0	0	0	5	0
200ab47d3d4d64c702196bfc84ade2f1	0	0	0	0	0	0	0	0	0	0	0	0	0	0	0	0	0	0	0	0	0	0	0	0	0	0	0	0	5	0	12	0	0	0	0	0	0	0	0	0	0	0	0	0	0	1	1	0	5
d7671e9016091bff6de2443d0fe22d34	0	0	0	0	0	0	0	0	0	0	0	0	0	0	0	0	0	0	0	0	0	0	0	0	0	0	0	0	0	0	3	0	0	0	0	0	0	4	5	4	0	0	0	0	0	0	0	1	3
674488750c0a7edf76b5b7bfcbf78668	0	0	0	0	0	0	0	0	0	0	0	0	0	0	0	0	0	0	0	0	0	0	0	0	0	0	0	0	0	0	0	0	0	0	0	0	0	0	0	0	0	0	0	0	0	0	0	0	0
8ef51231e7263b2e7226806b1cdb28e4	0	0	1	2	0	0	0	0	0	0	0	0	0	0	0	0	0	0	0	0	3	0	0	0	1	0	0	0	3	0	3	0	0	6	0	0	2	0	2	0	2	0	3	0	0	0	0	0	2
a34b03aae39b4d9454d55a875d6440c6	0	0	0	0	0	0	0	0	0	0	0	0	0	0	0	0	0	0	0	0	0	0	0	0	2	0	0	0	0	0	0	0	0	0	0	0	0	2	0	0	0	0	0	0	0	0	0	0	0
d22fa8d412b5598fa7e53445150d195f	0	0	0	0	0	0	0	0	0	0	0	0	0	0	0	0	0	0	0	0	0	0	0	0	0	0	0	0	0	0	0	0	5	0	3	0	10	0	0	0	5	0	3	0	0	0	0	4	0
a8163629855bae949d88e9f528c5fc7d	0	0	0	0	5	0	31	0	0	0	0	0	0	0	2	0	0	0	0	0	0	0	0	0	0	0	0	0	0	0	0	0	0	0	0	0	0	0	0	0	0	0	0	0	0	0	0	0	0
39d220eaadfb31136d17566a6a190f6a	0	0	0	0	0	0	0	0	0	0	0	0	0	0	0	0	0	0	0	0	0	0	0	0	0	0	0	0	0	0	0	0	0	0	0	0	0	0	0	0	0	0	0	0	0	0	0	0	0
e862be5800030e049d056edd37a28a95	0	0	42	0	0	0	0	0	2	0	0	0	0	0	0	0	0	0	0	0	0	0	0	0	0	0	0	0	0	0	0	0	0	0	0	0	0	0	0	0	0	0	0	0	0	0	0	0	0
2e97756e55662fded9990fa91cf58774	0	0	1	0	0	0	0	0	0	0	0	0	0	0	0	0	0	0	0	0	0	0	0	0	0	0	0	0	0	0	0	0	0	0	0	0	0	0	0	0	0	0	0	0	0	0	0	0	0
86f8ae85d164996e768471152c07248f	0	0	0	0	0	0	0	0	0	0	0	0	0	0	0	0	0	0	0	0	0	0	0	0	0	0	0	0	0	0	0	0	0	0	0	0	0	0	0	0	0	0	0	0	0	0	0	0	0
7228023d30ac04990df5860fd4e6c75a	0	0	0	0	0	0	0	0	0	0	0	0	0	0	0	0	0	0	0	0	0	0	0	0	0	0	0	0	0	0	0	0	0	0	0	0	0	0	0	0	0	0	0	0	0	0	0	0	0
bb4c4fed37ea566250ed55a66ed868ff	0	0	0	0	0	0	0	0	0	0	0	0	0	0	0	0	0	0	0	0	0	0	0	0	0	0	0	0	0	0	0	0	0	0	0	0	0	0	0	0	0	0	0	0	0	0	0	0	0
317d20719870bb5b13195a8ed571db41	0	0	0	0	0	0	0	0	0	0	0	0	0	0	0	0	0	0	0	0	0	0	0	0	5	0	0	0	5	0	5	0	0	0	0	0	0	0	0	2	0	0	0	2	0	0	3	0	11
0fc2f6449affc1523b4a7b823c5fcd50	0	0	0	0	0	0	0	0	0	0	0	0	0	0	0	0	0	0	0	0	0	0	0	0	5	0	0	0	0	0	5	0	0	0	0	0	0	2	2	5	3	0	0	6	0	0	4	0	4
effc81ffd457fafdbf4fd138c3303703	0	0	0	0	0	0	0	0	0	0	0	0	0	0	0	0	0	0	0	0	0	0	0	0	0	0	0	9	0	0	0	0	2	2	2	0	8	0	0	2	0	0	0	0	0	5	0	0	0
133c145eeeaa268242b2edc3cf28bb11	0	0	0	0	0	0	0	0	0	0	0	0	0	0	0	0	0	0	0	0	0	0	0	0	0	0	0	0	0	0	0	0	0	0	0	0	0	0	0	2	0	0	0	0	0	0	0	0	0
8e026b12cfffdf67393a217aacec6bc4	0	0	0	0	0	0	0	0	0	0	0	0	0	0	0	0	0	0	0	0	0	0	0	0	0	0	0	0	0	0	0	0	0	0	0	0	0	0	0	0	0	0	0	0	0	0	0	0	0
6157966ccb5a8f9e39aefe3bffa00916	0	0	0	0	0	0	0	0	0	0	0	0	0	0	0	0	0	0	0	0	0	0	0	0	0	0	0	0	0	0	0	0	0	0	0	0	0	0	0	0	0	0	0	0	0	0	0	0	0
8e5c2a40626824a107db774605a587ba	0	0	0	0	0	0	0	0	0	0	0	0	0	0	0	0	0	0	0	0	0	0	0	0	0	0	0	0	0	0	0	0	0	0	0	0	0	0	0	0	0	0	0	0	0	0	0	0	0
238d4c8befad75c789f2fe859028a2a3	0	0	0	0	0	0	0	0	0	0	0	0	0	0	0	0	0	0	0	0	0	1	0	0	0	0	41	0	0	0	0	0	0	0	0	0	0	0	0	0	0	0	0	0	0	0	0	0	0
18b46b90c701940815bd1ef1561670b8	0	0	0	0	0	0	0	0	0	0	0	0	0	3	0	0	0	0	0	0	0	0	0	42	0	0	0	0	0	0	0	0	0	0	1	0	0	0	0	0	0	0	0	0	0	0	0	0	0
0ce81fa08448f122d40a07aece8bb8a1	0	0	0	0	0	0	0	0	0	0	0	0	0	0	0	0	0	0	0	0	0	0	0	0	0	1	0	0	0	0	0	0	0	0	0	0	0	0	0	0	0	0	0	0	0	0	0	0	0
1b9722e9cb3025df84b35e4168090874	0	0	0	0	0	0	0	0	0	0	0	0	0	0	0	0	0	0	0	0	0	0	0	0	0	0	0	0	0	0	5	0	0	0	0	0	0	0	0	0	0	0	0	0	0	16	19	0	0
7e35183e39a8b6c4e58a612668250525	0	0	0	0	0	0	0	0	0	0	0	0	0	0	0	0	0	0	0	0	0	0	0	0	0	0	0	0	0	0	0	0	3	0	3	0	4	0	0	0	5	0	10	6	0	2	0	0	0
c8909d94a3a490c14430fe6d1aed54fc	0	0	0	0	0	0	0	0	0	0	0	0	0	0	0	0	0	0	0	0	0	0	0	0	0	0	0	0	0	0	0	0	0	0	0	46	0	0	0	0	0	0	0	0	0	0	0	0	0
c02face89797690fd00925beb7e91479	0	0	0	0	0	0	0	0	0	0	0	0	0	0	0	0	0	0	0	0	0	0	0	0	0	47	0	0	0	0	0	0	0	0	0	0	0	0	0	0	0	0	0	0	0	0	0	0	0
7876003af9af3e68a55c81c4e12ac31a	0	0	0	0	0	0	0	0	0	0	0	0	0	0	0	0	0	0	0	0	0	0	0	0	0	0	2	0	0	0	0	0	0	0	0	0	0	0	0	0	2	0	0	0	0	0	0	0	2
d758621bf7d2de6c65d89bc1c44a2153	0	0	0	0	0	0	0	0	0	0	0	0	0	0	0	0	0	0	0	0	0	0	0	0	0	0	0	0	2	0	8	0	0	0	0	0	0	0	0	0	0	0	0	0	0	14	17	0	0
eebd6554cef20bbf7657d02389c8123c	0	0	5	0	0	0	0	0	0	0	0	0	0	0	0	0	4	0	0	0	0	0	0	0	5	0	0	0	0	0	2	0	0	8	0	0	0	0	12	3	0	0	0	0	0	0	3	0	4
e0ca3fd0a59dbfc19c05ae77bc0cac40	0	0	0	0	0	0	0	0	0	0	0	0	0	0	0	0	0	0	0	0	0	0	0	0	0	0	0	0	0	0	0	0	0	0	0	0	0	7	0	2	0	0	0	0	0	0	0	6	0
44d01186a18475d1b5965c1ca35955fc	0	0	0	0	0	0	0	0	0	0	0	0	0	0	0	0	0	0	0	0	0	0	0	0	0	0	0	0	0	0	0	0	0	0	0	0	0	0	0	0	0	0	0	0	49	0	0	0	0
e951582a18d5cf98af4d122335aa0636	0	0	0	0	0	0	0	0	0	0	0	0	0	0	0	0	0	0	0	0	0	0	0	0	0	0	0	0	0	0	0	0	0	0	0	0	0	0	0	0	0	0	0	0	0	0	0	0	0
d955a9556b5be6db4b3d4d6058d7f181	0	0	0	0	0	0	0	50	0	0	0	0	0	0	0	0	0	0	0	0	0	0	0	0	0	0	0	0	0	0	0	0	0	0	0	0	0	0	0	0	0	0	0	0	0	0	0	0	0
cc1723359b6e5bf7cc05bfb8dac5b5bc	0	0	0	0	0	0	0	0	0	0	0	0	0	0	0	0	0	0	0	0	0	0	0	0	0	0	0	0	0	0	12	4	0	3	7	0	0	0	3	0	0	0	0	4	0	0	2	0	4
e81f959e8864573a9538ae6164c77832	0	0	0	0	0	0	0	0	0	0	0	0	0	0	0	0	0	0	0	0	0	0	0	0	0	0	0	0	0	0	0	0	0	28	0	0	0	0	22	0	0	0	0	0	0	0	0	0	0
4a7f940742035fe781cc85ddec101f39	0	0	0	0	49	0	0	1	0	0	0	0	0	0	0	0	0	0	0	0	0	0	0	0	0	0	1	0	0	0	0	0	0	0	0	0	0	0	0	0	0	0	0	0	0	0	0	0	0
5dc6bab4d352e23bc561b211872f9c99	0	0	0	0	0	0	0	0	0	0	0	0	0	3	0	0	0	0	0	0	0	0	0	0	0	0	0	0	0	0	0	0	0	0	0	0	0	0	0	0	0	0	0	0	0	0	0	0	0
fa592d6ea2bdad8864501144ada1cd1c	0	0	0	0	0	0	0	0	0	0	0	0	0	0	0	49	0	0	0	0	0	0	0	0	0	0	0	0	0	0	0	0	0	0	0	0	0	0	0	0	0	0	0	0	0	0	0	0	0
5882f3ee8c399d609ce3e01f26c35e46	0	0	0	0	0	0	0	0	0	0	0	0	0	0	0	0	0	0	0	0	0	2	0	0	0	0	0	1	6	0	0	1	0	0	0	0	0	0	0	0	0	0	0	0	0	0	0	2	0
dc56fa81a0c5be47fc2bfb0fa672c2f1	0	0	0	0	0	0	0	0	0	0	0	0	0	0	0	0	0	0	0	0	0	0	0	0	2	0	0	0	0	0	14	0	0	0	0	0	0	0	0	0	0	0	8	2	0	4	0	0	5
80b641a255c68431d306dbcf1db9eaf0	0	0	0	0	0	0	0	0	0	0	0	0	0	0	0	0	0	0	0	0	0	0	0	0	0	0	0	0	0	0	0	0	0	0	0	0	0	0	0	0	0	0	0	0	0	22	30	0	0
ab3cd107a0a5350a84e0c13cdf32fa54	0	0	0	0	0	0	0	0	0	0	0	0	0	0	0	0	0	0	0	0	0	0	0	0	0	0	0	0	0	0	0	0	0	0	0	0	0	0	0	0	0	0	0	0	0	0	0	0	0
e2a8473e61a37b072b78a6d150e4d27a	0	4	0	0	7	0	0	3	0	0	0	0	0	0	0	0	0	0	0	0	0	3	0	0	0	0	14	2	0	0	0	0	0	0	0	0	0	0	0	0	0	0	0	0	0	0	5	0	2
456952492b0f3e27e84bfb0390a7f5b0	0	2	0	0	0	0	0	0	0	0	0	0	0	0	0	0	0	0	0	0	0	0	0	0	0	0	0	49	0	0	1	0	0	0	0	0	0	0	0	0	0	0	0	0	0	0	1	0	0
2bdff7b01222bf74c84db5fd510f7f1e	0	0	0	0	52	0	0	0	0	0	0	0	0	0	0	0	0	0	0	0	0	0	0	0	0	0	1	0	0	0	0	0	0	0	0	0	0	0	0	0	0	0	0	0	0	0	0	0	0
6ce5918698449eb709f86ae9c0ac7d71	0	0	0	0	0	4	49	0	0	0	0	0	0	0	0	0	0	0	0	0	0	0	0	0	0	0	0	0	0	0	0	0	0	0	0	0	0	0	0	0	0	0	0	0	0	0	0	0	0
fe9c85a8a6079b2e0b2fc27e7851e150	0	0	0	0	0	0	0	0	0	0	0	0	0	0	0	0	0	0	0	0	0	0	0	0	4	0	0	0	0	0	20	0	0	0	0	0	0	4	0	0	0	0	0	0	0	0	1	0	0
e712b127d1c8d2e69cc4b501629cf460	0	0	0	0	0	0	0	0	0	0	0	0	0	0	0	0	0	0	0	0	0	0	0	0	0	0	0	0	0	0	0	0	0	0	0	0	0	0	0	0	0	0	0	0	0	19	35	0	0
e7c8756f200d5761beca04140752710f	0	0	0	54	0	0	0	0	0	0	0	0	0	0	0	0	0	0	0	0	0	0	0	0	0	0	0	0	0	0	0	0	0	0	0	0	0	0	0	0	0	0	0	0	0	0	0	0	0
4204e5e15f028b85394a1a71b75ef68e	0	0	0	0	0	0	0	0	0	0	0	0	0	0	0	0	0	0	0	0	0	0	0	0	0	0	0	0	0	0	0	0	0	0	0	0	0	0	0	0	0	0	0	0	0	0	0	0	0
d9b70f050072377ed8730f491b3accf7	0	0	0	0	0	0	0	0	0	0	0	0	0	0	0	0	0	0	55	0	0	0	0	0	0	0	0	0	0	0	0	0	0	0	0	0	0	0	0	0	0	0	0	0	0	0	0	0	0
b16ccea9db37971f4602b2f5b0d78147	0	0	0	0	0	0	0	0	0	0	0	0	0	0	0	0	0	0	0	0	0	2	0	0	0	0	0	1	10	0	2	1	0	0	0	0	6	0	0	0	2	0	0	0	0	0	0	1	8
3ca2307bb0a5a78b1603d57bc057561c	0	0	0	0	0	0	0	0	0	0	0	0	0	0	0	0	0	0	0	0	0	13	0	0	0	0	0	4	2	0	0	5	10	0	0	0	0	0	0	11	0	0	0	0	0	0	0	0	0
fdcecc42cc176a2b1cf4d7181bd525fd	0	0	0	0	0	0	0	0	0	0	0	0	0	0	0	0	0	0	0	0	0	0	0	0	0	0	0	56	0	0	0	0	0	0	0	0	0	0	0	0	0	0	0	0	0	0	0	0	0
d31d627b76705f9c0c0cf7fdb3d87c1b	0	0	0	0	0	0	0	0	0	0	0	0	0	0	0	0	0	0	0	0	0	0	0	0	0	0	0	0	0	0	8	0	4	6	0	0	4	0	0	0	1	0	10	0	0	3	0	5	0
17d5b038bf9ef03befa1238a82494a41	0	0	0	0	0	0	0	0	0	0	0	0	0	0	0	0	0	0	0	0	0	0	0	0	0	0	0	0	0	0	0	0	0	0	0	0	0	0	0	0	0	0	0	0	0	0	0	0	0
abce60ffd93a3b02a2c40dd0e63e2b31	0	0	2	0	0	0	0	0	0	0	0	0	0	0	0	0	0	0	0	0	0	2	0	0	0	0	0	0	5	0	0	6	0	0	0	0	0	8	0	0	0	0	0	0	0	0	0	0	0
40c39bc87fe67fdc91abc08c92bb2d3e	0	0	0	0	0	0	0	0	0	0	0	0	0	0	0	0	0	0	0	0	0	0	0	0	0	0	0	0	0	0	0	0	0	0	0	0	0	0	0	0	0	0	0	0	0	0	0	0	0
52c0df01abe967a95175c1d1d39987c0	0	0	0	0	0	0	0	0	4	0	0	0	0	0	0	0	0	54	0	0	0	0	0	0	0	0	0	0	0	0	0	0	0	0	0	0	0	0	0	0	0	0	0	0	0	0	0	0	0
40ee99029445b4b2502f0af8c6797307	0	0	0	0	0	0	0	0	0	0	0	0	0	0	0	0	0	0	0	0	0	3	0	0	0	0	0	7	2	0	0	10	0	0	0	0	0	0	0	0	0	0	0	0	0	0	0	6	0
0a1ec00ce4d2e4588bc9e97a1d3ef264	0	0	0	0	0	0	0	0	0	0	0	0	0	0	0	0	0	0	0	0	0	2	0	0	0	0	0	2	4	0	0	6	0	0	0	0	0	0	0	0	0	0	6	11	0	0	0	0	0
08603ea3680f302fac4f257ec22d25cb	0	0	44	0	0	0	0	0	0	0	0	0	0	0	0	0	0	0	0	0	0	0	0	0	0	0	0	0	0	0	0	0	0	0	0	0	0	0	0	0	0	0	0	0	0	0	0	0	0
c1b87a629f03f6bf807a4f2833ff80a8	0	0	0	0	0	0	0	0	0	0	0	0	0	0	0	0	0	0	0	0	0	1	0	0	0	0	0	2	5	0	6	4	4	1	4	0	0	0	0	0	1	0	2	0	2	0	0	0	0
a80845981bcb9dc5e2936360b8f85a51	0	0	0	0	0	0	0	0	0	0	0	0	0	0	0	0	0	0	0	0	0	9	0	0	0	0	0	5	5	0	0	3	13	0	0	0	2	0	0	4	0	0	0	0	0	0	0	0	2
1a8afa661e643b1f1848f32b5c174ab0	0	0	0	0	0	0	0	0	0	0	0	0	0	0	0	0	0	0	0	0	0	0	0	0	0	0	0	0	0	0	0	0	0	0	0	0	0	0	0	0	0	0	0	0	59	0	0	0	0
edbe738e52d469d614d7601eb25ad943	0	0	0	0	0	0	0	0	0	0	0	0	0	0	0	0	0	0	0	0	0	0	0	0	0	0	0	0	0	0	0	0	0	0	0	0	0	0	0	0	0	0	0	0	0	0	0	0	0
e32a483df1d634f3c26a77ab1e7f39cc	0	0	0	0	0	0	0	0	0	0	5	0	0	0	0	0	0	0	0	0	0	0	0	0	0	0	56	0	0	0	0	0	0	0	0	0	0	0	0	0	0	0	0	0	0	0	0	0	0
cb9233fafa24fd04c9043082f58273b0	0	0	0	0	0	0	0	0	0	0	0	0	0	0	0	0	0	0	0	0	0	0	0	0	5	0	0	0	0	0	16	6	0	0	4	0	0	0	0	0	0	0	0	0	0	6	10	0	0
461bebf2043b1fd07e0b0a2a86ce2b79	0	0	0	0	0	0	0	0	0	0	0	0	0	0	0	0	0	0	0	0	0	0	0	0	0	0	0	0	0	0	0	0	0	0	0	0	0	0	0	0	0	0	0	0	0	0	0	0	0
e8e6d9361e681c8ee4823746f3d6de2b	0	0	16	0	0	0	0	0	0	0	0	0	0	0	0	0	0	0	0	0	0	0	0	0	0	0	0	0	0	0	0	0	0	0	0	0	0	0	0	0	0	0	0	0	0	0	0	0	0
477005782cd47d57470a8f0882427b85	0	0	0	0	0	0	0	0	0	0	0	0	0	0	0	0	0	0	0	0	0	0	0	0	0	0	0	0	0	0	0	0	0	0	0	0	0	0	0	0	0	0	0	0	0	18	44	0	0
db9c6c8a1ee7d80b240b5bb8c17c4be3	0	0	0	0	0	0	0	0	0	0	0	0	0	0	0	0	0	0	0	0	0	0	0	0	0	0	0	0	0	0	0	0	0	0	0	0	0	0	0	0	0	0	0	0	0	0	0	0	0
f3e2ccc3de470ea3901849a9ab883534	6	3	7	16	0	3	0	0	3	0	0	2	0	0	0	17	0	2	0	0	0	0	0	0	0	0	4	0	0	0	0	0	0	0	0	0	0	0	0	0	0	0	0	0	0	0	0	0	0
45f9e1730268239b7de459020423d82f	0	0	0	0	63	0	0	0	0	0	0	0	0	0	0	0	0	0	0	0	0	0	0	0	0	0	0	0	0	0	0	0	0	0	0	0	0	0	0	0	0	0	0	0	0	0	0	0	0
786c312ee60b730f8bf54d93e6e14de2	0	0	0	0	0	0	0	0	0	0	0	0	0	0	0	0	0	0	47	0	0	0	0	0	0	0	0	0	0	0	0	0	0	0	0	0	0	0	0	0	0	0	0	0	16	0	0	0	0
f304024872d2c4b5271cc4b660e74094	0	0	0	0	0	0	0	0	0	0	0	0	0	0	0	0	0	0	0	0	0	0	0	0	0	0	0	0	0	0	0	0	0	0	0	0	0	0	0	0	0	0	0	0	0	0	0	0	0
cced16b83a9a1d94db6f1801df52151f	0	0	0	0	0	0	0	0	0	0	0	0	0	0	0	0	0	0	0	0	0	0	0	0	0	0	0	0	0	64	0	0	0	0	0	0	0	0	0	0	0	0	0	0	0	0	0	0	0
e78c987a341900fa7d4526a4ca890e70	2	0	0	0	0	0	0	0	10	0	3	0	0	0	0	9	0	12	0	0	0	0	0	2	0	0	0	0	0	0	0	0	0	0	0	0	0	0	0	4	0	0	0	0	0	0	0	2	0
c64cf90cd22c85107ca79e820e47e8ab	0	0	0	0	0	0	0	0	0	0	0	0	0	0	0	0	0	0	0	0	0	0	0	0	0	66	0	0	0	0	0	0	0	0	0	0	0	0	0	0	0	0	0	0	0	0	0	0	0
8a2756c1a118315bbcf55c3bd9c5f0bf	0	0	55	0	0	0	0	0	0	0	0	0	0	0	0	0	0	0	0	0	0	0	0	0	0	0	0	0	0	0	0	0	0	1	0	0	0	0	0	0	2	0	0	0	0	0	0	2	0
2ea770dc4274788e2083503e66780cc0	0	0	0	0	0	0	0	0	0	0	0	0	0	0	0	0	0	0	0	3	0	0	0	0	3	0	0	5	2	0	0	3	3	2	0	0	0	0	3	7	0	0	3	0	0	0	9	2	2
77fe1c5a0d1d3fc102cd59b7a9ddd0de	0	0	0	0	0	0	0	0	0	0	0	0	0	0	0	0	0	0	0	0	0	0	0	0	0	0	0	0	0	0	0	0	0	0	0	0	0	0	0	0	0	0	0	0	0	0	0	0	0
2b7cb88cceb2558487bea771e2c5669a	0	0	69	0	0	0	0	0	0	0	0	0	0	0	0	0	0	0	0	0	0	0	0	0	0	0	0	0	0	0	0	0	0	0	0	0	0	0	0	0	0	0	0	0	0	0	0	0	0
462549ed46376fbd5c37be68776e98cb	0	0	0	0	0	0	0	0	0	0	0	0	0	0	0	0	0	0	69	0	0	0	0	0	0	0	0	0	0	0	0	0	0	0	0	0	0	0	0	0	0	0	0	0	0	0	0	0	0
11f71d82502dafd09ace6aa9bfc0e42b	0	0	0	0	0	0	0	0	0	0	0	0	0	0	0	0	0	0	0	32	0	0	0	0	0	0	0	0	0	0	0	0	0	0	0	0	0	0	0	0	0	0	0	0	0	0	0	0	0
163bae0bd354075976773a80bb538f85	0	0	0	0	0	0	0	0	0	0	0	0	0	0	0	0	0	0	0	0	0	13	0	0	0	0	0	3	3	0	0	1	14	0	0	0	0	0	0	17	0	0	0	0	0	0	0	0	0
c2026305be679d2b88d7754b932215cf	0	0	0	0	0	0	0	0	0	0	0	0	0	0	0	0	0	0	0	0	0	0	0	0	2	0	0	0	14	0	4	0	0	0	0	0	0	4	3	5	0	0	0	7	0	0	0	0	9
1971ec59e0396d7eeb41af3b49dd0744	0	0	0	0	0	0	0	0	0	0	0	0	0	0	0	0	0	0	0	0	0	0	0	0	7	0	0	0	0	0	15	0	0	0	0	0	0	2	4	5	0	0	0	2	2	0	12	0	7
2881e2985d6370bdcff82b2476c9d853	0	0	0	0	0	0	15	0	0	42	0	0	0	0	0	5	0	0	0	0	0	0	0	0	0	0	0	0	1	0	1	0	0	0	0	0	0	0	0	0	0	0	0	0	0	0	0	0	4
1f3b7d4f7c33e65cb427a6c38ed2accf	0	0	0	0	0	0	0	0	0	0	0	2	0	0	2	0	0	0	0	0	0	0	0	19	0	0	0	0	0	0	0	3	0	0	0	0	0	0	0	0	0	0	4	1	0	0	0	0	0
d80371b6f88ad098f92659621187bf2f	0	0	0	0	0	0	0	0	0	0	0	0	0	0	0	0	0	0	0	0	0	0	0	71	0	0	0	0	0	0	0	0	0	0	0	0	0	0	0	0	0	0	0	0	0	0	0	0	0
dfd8f414cd9067b21e3c6a447bfa0c22	0	0	0	0	0	0	0	0	0	0	0	0	0	0	0	0	0	0	0	0	0	0	0	0	0	0	0	0	0	0	0	0	0	0	0	0	0	0	0	0	0	0	0	0	0	0	0	0	0
ae162bbfc3ebe40f8e1bfcffbc8ac9f7	0	0	0	0	0	0	0	0	0	0	0	0	0	0	0	0	0	0	0	0	0	0	0	0	0	0	0	0	0	0	0	0	0	0	3	1	0	0	0	0	0	0	0	0	0	0	0	1	0
518a096a4bea5e49cb0e696caa46cc91	0	0	0	0	0	0	0	0	0	0	0	0	0	0	0	0	3	0	0	57	0	0	12	0	0	0	0	1	0	0	0	0	0	0	0	0	0	0	0	0	0	0	0	0	0	0	0	0	0
da66fdf7ef53306c62cd099bcf3a6f51	0	0	0	0	0	0	0	0	0	0	0	0	0	0	0	0	0	0	0	0	0	0	0	0	0	0	0	17	0	0	0	0	4	0	4	0	21	0	0	0	3	0	3	0	0	3	0	0	0
6a4a4304fdb21007c3fa04f8a3279b6d	0	0	0	0	0	0	0	0	0	0	0	0	0	0	0	0	0	0	0	0	0	0	0	0	0	0	0	0	0	0	0	0	0	0	0	0	0	0	0	0	0	0	0	0	0	0	0	0	0
0805122cba7b37899b316022ddedf005	0	10	0	0	65	0	0	0	0	0	0	0	0	0	0	0	0	0	0	0	0	0	0	0	0	0	0	0	0	0	0	0	0	0	0	0	0	0	0	0	0	0	0	0	0	0	0	0	0
1e207b2ad1db5b45b5ef344d054452ab	0	0	0	0	0	0	0	0	0	0	0	0	2	0	0	0	0	0	0	0	0	0	0	0	0	0	0	0	0	0	0	0	0	0	0	0	0	0	0	0	0	0	0	0	0	0	0	0	0
dafaaeb8b2954fea236bc8e92b9683d1	0	0	0	0	0	0	0	0	0	0	0	0	0	0	0	0	0	0	0	3	0	0	0	0	0	0	0	0	0	0	0	0	0	0	0	0	0	0	0	0	0	0	0	0	0	0	0	0	0
0fae3d4d374208857c853cd86c749bb1	0	0	0	0	0	0	0	0	0	0	0	0	0	0	0	0	0	0	0	0	0	0	0	0	0	0	0	0	0	0	0	0	0	0	0	0	0	0	0	0	0	0	0	0	0	0	0	0	0
ad366a7688e1a487e09e322c0e17051a	0	4	4	0	0	0	2	0	0	0	0	0	0	0	0	0	0	0	0	0	2	0	0	0	0	0	0	0	0	39	0	0	0	0	0	15	0	0	0	0	3	0	0	0	0	0	0	0	0
955bac2d7e77818a8683115127de9105	0	0	78	0	0	0	0	0	0	0	0	0	0	0	0	0	0	0	0	0	0	0	0	0	0	0	0	0	0	0	0	0	0	0	0	0	0	0	0	0	0	0	0	0	0	0	0	0	0
cb508870c1b4e7f46ce13781a5ff4860	0	0	76	0	0	0	0	0	0	0	0	0	0	0	0	0	0	0	0	0	0	0	0	0	0	0	0	0	0	0	0	0	0	0	0	0	0	0	0	0	0	0	0	0	0	0	0	0	0
e85b06fc9464e1ac7bce2fe2d609252b	0	0	0	0	0	80	0	0	0	0	0	0	0	0	0	0	0	0	0	0	0	0	0	0	0	0	0	0	0	0	0	0	0	0	0	0	0	0	0	0	0	0	0	0	0	0	0	0	0
366fffa97cbcf207f834b87f23810428	0	0	0	0	0	0	0	0	0	0	0	0	0	0	0	0	0	0	0	0	0	0	0	0	3	0	0	0	0	0	3	0	0	0	0	0	0	0	2	3	0	0	0	0	0	0	2	0	2
d1463d11fcabdaeb67cbb976668b8a11	0	0	0	0	0	0	0	0	0	0	0	0	0	0	0	0	0	0	0	0	0	12	0	0	0	0	0	4	0	0	0	6	8	0	0	0	0	0	0	20	0	0	0	0	0	0	0	0	0
9b6274246d0b80615d66fa8564fe4ce1	0	0	0	0	0	0	0	0	0	0	0	0	0	0	30	0	0	0	0	0	0	3	0	0	0	0	0	3	3	0	0	5	0	0	0	0	0	0	0	0	0	0	0	0	0	0	0	8	0
18f59f97044250bc48873fa768a24b1e	0	0	0	0	0	0	0	0	0	0	0	0	0	0	0	0	0	0	0	0	0	0	0	0	0	0	0	0	0	0	0	0	0	0	0	0	0	0	0	0	0	0	0	0	0	0	0	0	0
8d31912981a64250428af1296aac71cc	0	0	0	0	0	0	0	2	0	0	0	0	0	0	0	0	0	0	0	0	0	0	0	0	0	0	0	0	0	0	39	0	0	0	0	0	0	0	0	0	0	0	0	0	0	0	0	0	0
2b81ba8a850a59c17b3fda26086ac9e4	0	0	0	0	0	0	0	0	0	0	0	0	0	0	0	0	0	2	0	0	0	0	0	9	0	0	0	7	0	23	0	0	0	0	0	0	10	0	0	0	0	0	0	0	0	0	5	0	3
bad085ff5a85e22489b39c097d140cd7	0	0	0	0	0	0	0	0	0	0	0	0	0	0	84	0	0	0	0	0	0	0	0	0	0	0	0	0	0	0	0	0	0	0	0	0	0	0	0	0	0	0	0	0	0	0	0	0	0
929d3bcc7cb4c021fb7e32164780e758	0	0	7	0	8	0	0	0	0	0	0	0	0	0	0	0	0	0	0	0	0	0	40	0	0	0	2	0	0	0	0	0	0	0	0	1	0	0	0	0	0	0	0	0	0	0	0	0	0
5003caec7174e26f9f3227cc393cbbec	0	0	0	0	0	0	0	0	0	0	0	0	0	0	0	0	0	0	0	0	0	0	0	0	0	0	0	0	0	0	0	0	0	0	0	0	0	0	0	0	0	0	0	0	0	0	0	0	0
4c952347220eff5dfb8c4e942857aa6d	0	0	0	0	0	0	0	5	0	0	0	0	0	0	0	0	0	0	0	0	0	0	0	0	0	0	0	0	2	0	0	2	0	0	0	0	0	0	0	0	0	0	0	0	0	0	0	23	0
552c4a9811fa7a7804e2cc7a5a86dca5	0	0	0	0	8	0	0	0	0	0	0	0	0	0	0	0	0	0	0	0	0	0	0	0	0	0	0	0	0	0	0	0	0	0	0	0	0	0	0	0	0	3	0	0	0	0	0	0	0
641e25abe58e54ef20c3240629d1c2c2	0	0	0	0	0	0	0	0	0	0	0	0	0	0	0	0	0	0	0	0	0	0	0	0	0	0	0	0	0	0	17	0	1	3	13	0	7	0	0	0	8	0	4	0	0	0	0	8	0
8cda4e2d582f683eb0a60932af7dde89	0	0	0	0	0	0	0	0	0	91	0	0	0	0	0	0	0	0	0	0	0	0	0	0	0	0	0	0	0	0	0	0	0	0	0	0	0	0	0	0	0	0	0	0	0	0	0	0	0
6ad2f2975a08193dcb5b25fc51bb9d8e	0	0	0	0	0	0	0	0	0	0	0	0	0	0	0	0	0	0	0	0	0	0	0	0	0	0	91	0	0	0	0	0	0	0	0	0	0	0	0	0	0	0	0	0	0	0	0	0	0
9f8b0cc0fea10083596fe29fffc96d21	0	0	4	0	0	0	0	0	0	0	0	0	0	0	0	0	0	0	0	0	0	0	0	0	0	0	0	0	0	0	0	0	0	0	0	0	0	0	0	0	0	0	0	0	0	0	0	0	0
e83431094e3323b0afc53f8710a1dc93	0	0	0	0	0	0	0	0	0	0	0	0	0	0	0	0	0	0	0	0	0	8	0	0	6	0	0	6	2	0	0	0	11	5	0	0	3	0	4	6	3	2	4	0	0	0	3	0	2
633ec340733142aa1e1e2068dae9e7b3	0	0	0	0	0	0	0	0	0	0	0	0	0	0	0	0	0	0	0	0	0	0	0	0	2	0	0	0	2	0	4	2	0	0	3	0	0	2	0	0	0	0	0	2	0	0	6	0	3
d8571c99f87f676a6f1145a38cb83d41	0	0	0	0	0	0	0	0	0	1	0	0	0	0	0	0	0	0	0	0	0	3	0	0	1	0	10	0	0	0	2	0	4	0	0	0	0	0	0	10	0	0	7	10	0	0	4	0	5
3b85deb7abe6dd19da5493f7f825ec88	0	0	0	93	0	0	0	0	0	0	0	0	0	0	0	0	0	0	0	0	0	0	0	0	0	0	0	0	0	0	0	0	0	0	0	0	0	0	0	0	0	0	0	0	0	0	0	0	0
f0381f0ba8a3672daff208210429e42b	0	0	0	0	0	0	0	0	0	0	0	0	0	0	0	0	0	0	0	0	0	0	0	0	0	0	0	0	21	0	0	0	0	0	0	0	0	0	0	0	0	0	0	0	0	0	0	0	0
90f512fd727fbf32bdc938578f9a0afa	0	0	0	0	0	0	0	0	0	0	0	0	6	0	0	0	0	0	0	0	0	0	0	0	0	0	0	0	0	0	0	0	0	0	0	0	0	0	0	0	0	0	0	0	0	34	40	0	0
8373b8835c33de5d65c0dbbecc8c95ac	0	0	0	0	0	0	0	0	0	0	0	0	0	0	0	0	0	0	0	0	0	11	0	0	7	0	0	0	0	0	7	0	6	0	0	22	0	0	0	5	0	0	0	2	0	9	13	0	1
92550540610d475b7262fdac6428089d	0	0	0	0	0	0	0	0	0	0	0	0	0	0	0	0	0	0	0	0	0	0	0	0	0	0	0	0	0	0	0	0	0	0	0	0	0	0	0	0	0	0	0	0	0	0	0	0	0
cccddac084e64cd7bf151c38f1ff7c91	0	0	0	0	0	0	0	0	0	0	0	0	0	0	0	0	0	0	0	0	0	0	0	0	0	0	0	0	0	0	0	0	0	0	0	0	0	0	0	0	0	0	0	0	0	0	0	0	0
79c404b1318ce821e4a22201bda0b8a9	0	0	0	0	0	0	0	0	0	0	0	0	0	0	0	0	0	0	0	0	0	0	0	0	0	0	0	0	0	0	0	0	0	14	0	0	0	0	24	0	0	0	0	0	0	21	36	0	0
af5250d7db45315ab6daeadef86eb7cc	0	0	0	0	0	0	0	0	0	0	0	0	0	0	0	0	0	0	0	0	0	0	0	0	0	0	0	0	0	0	0	0	0	0	0	0	0	0	0	0	0	0	0	0	0	0	0	0	0
dcc358ea4b77ed5171d9f6415803619e	0	0	0	0	0	0	0	0	0	100	0	0	0	0	0	0	0	0	0	0	0	0	0	0	0	0	0	0	0	0	0	0	0	0	0	0	0	0	0	0	0	0	0	0	0	0	0	0	0
b493b19d7d42d472583edafc78b49dc0	0	0	0	0	0	0	0	0	0	0	0	0	0	0	0	0	0	0	0	0	0	0	0	0	0	0	0	0	0	0	0	0	0	0	0	0	0	0	0	0	0	0	0	0	0	0	0	0	0
5370fc5a40e2ad472fcbc9fc1e6f6ba0	0	0	0	0	0	0	0	0	0	0	0	1	0	0	0	0	0	0	0	0	0	0	0	0	0	0	0	0	0	0	0	0	0	0	0	0	0	0	0	0	0	0	0	0	0	0	0	0	0
60ed0a301be3a1da9f13185b7c998562	0	0	0	0	0	0	0	0	0	0	0	0	12	0	0	0	0	0	0	0	0	0	0	0	0	0	0	0	0	0	0	0	0	0	0	0	0	0	2	0	0	0	2	0	0	0	0	1	0
0ffa4e56153d28b2cb714019e5407b0a	0	0	0	0	0	0	0	0	0	0	0	0	0	0	0	0	0	0	0	0	0	0	0	0	0	0	0	0	0	0	0	0	0	0	0	0	0	0	0	0	0	0	0	0	0	0	0	0	0
2bb922b08a9d57a363f5b50c5bbceee6	0	0	0	0	0	0	0	3	0	0	0	0	0	0	0	0	0	0	0	0	0	0	0	0	0	0	0	0	0	0	0	0	0	0	0	0	0	0	0	0	0	100	0	0	0	0	0	0	0
bfb8bd51cf65da8c930f756ba439d51c	0	0	0	0	0	0	0	0	0	0	5	0	0	0	0	0	0	0	0	0	0	6	0	0	11	0	0	0	13	0	0	14	0	0	13	0	0	0	0	0	0	0	2	0	0	2	0	6	0
558f93acb6575cb08c068b03ea0c5613	0	0	0	0	0	0	0	0	0	0	0	0	0	0	0	0	0	0	0	54	0	0	0	0	0	0	0	0	0	0	0	0	0	0	0	0	0	0	0	0	0	0	0	0	0	0	0	0	0
f0d3980095ead26359fcac5ecac1b3c7	0	0	0	0	0	0	0	0	0	0	0	0	0	0	0	0	0	0	0	0	0	0	85	0	0	0	6	0	0	0	0	0	0	0	0	0	0	0	13	0	0	0	0	0	0	0	0	0	0
96a7d4b28077c5416a3812b04ea4a2b5	0	0	0	0	0	0	0	0	0	0	0	0	0	0	0	0	0	0	0	0	0	0	0	0	0	0	0	0	0	0	0	0	0	0	0	0	0	0	0	0	0	0	0	0	0	0	0	0	0
012c86dd79a4c1d31a8df0e75aa2fb6f	0	0	0	0	0	0	0	0	0	0	0	0	0	0	0	0	0	0	0	0	0	0	0	0	0	0	0	0	0	0	0	0	0	0	0	0	0	0	0	0	0	0	0	0	0	0	0	0	0
a0daf83520aa673a45aebc247d14d895	0	0	0	0	98	0	0	0	0	0	0	0	0	0	6	0	0	0	0	0	0	0	0	1	0	0	0	0	0	0	0	0	0	0	0	0	0	0	0	0	0	0	0	0	0	0	0	0	0
3bb9d469f23e9e209147ab5ac9c9929e	0	0	0	0	0	0	0	0	0	0	0	0	0	0	0	0	0	0	0	0	0	0	0	0	0	0	0	0	0	0	0	0	0	0	0	0	0	0	0	0	0	0	0	0	0	0	0	0	0
e472a7fb5ce182e7602affc2c617e677	0	0	0	0	0	0	0	0	0	0	0	0	74	0	0	0	0	0	0	0	0	1	0	0	0	0	0	0	0	0	0	0	4	0	0	0	0	0	0	0	0	0	0	0	0	0	0	0	0
344e24e99e95ac2fd399101f78de8908	0	0	0	0	0	0	0	0	0	0	0	0	50	0	0	0	0	0	0	0	0	0	0	32	0	10	0	0	0	0	2	0	0	0	0	0	0	1	1	0	0	0	4	4	0	0	0	0	3
47cb1744d215dbb50d065aa316794c68	0	0	0	0	0	0	0	0	0	0	0	0	0	0	0	0	0	0	0	0	2	0	0	0	0	0	0	0	0	0	14	0	2	13	0	0	6	0	0	0	9	0	5	0	0	3	0	4	0
84fd93b93fb78d527105e0fed4cac69d	0	0	0	0	0	0	0	0	0	0	0	0	0	0	0	0	0	0	0	0	0	0	0	0	7	0	0	0	0	0	30	0	0	0	0	0	0	3	9	6	0	0	0	8	0	0	13	0	11
de25a788eaf0ffc7d68c5c1b6d7361a7	0	98	0	0	0	0	0	0	0	0	0	0	0	0	0	0	0	0	0	0	0	0	0	0	0	15	0	0	0	0	0	0	0	0	0	0	0	0	0	0	0	0	0	0	0	0	0	0	0
33e147b0fc88fd5d201f94c975ebc82a	0	0	0	0	1	0	0	0	0	0	0	0	0	0	0	0	0	0	0	0	0	0	0	0	0	0	0	0	9	0	0	12	5	5	3	0	4	0	0	0	8	0	12	0	0	7	0	0	0
7adafd2eb861fda4e1f328523b27d388	0	0	0	0	0	0	0	0	0	0	0	0	0	0	0	0	0	0	0	0	0	0	0	0	0	0	0	0	0	0	0	0	0	0	0	0	0	0	0	0	0	0	0	0	118	0	0	0	0
f8de7df875be672b07f6545701562029	0	0	0	0	0	0	0	0	0	0	0	0	0	0	0	0	0	0	0	0	0	0	0	0	6	0	0	17	0	0	0	0	0	0	0	0	20	5	8	4	0	0	0	0	0	0	1	0	7
5bedd500231dd46f53db537ff9cd7e3b	0	0	0	0	0	0	0	0	0	0	0	0	0	0	0	0	0	0	2	25	0	6	0	0	0	0	5	4	3	0	0	10	0	0	0	0	0	13	0	0	9	0	0	0	0	0	0	0	0
2beb0834a35c71ff2c6411d1542f72ea	0	0	0	0	0	0	0	0	0	0	0	0	0	0	0	0	0	0	0	0	0	0	0	0	0	0	0	0	0	0	0	0	0	0	0	0	0	0	0	0	0	0	0	0	0	0	0	0	0
80fe936aa79a04e9e04e84b2659db704	0	0	0	0	0	0	0	0	0	0	0	0	0	0	0	0	0	0	0	0	0	0	0	0	0	0	3	0	0	0	0	0	0	0	0	0	37	0	0	0	0	0	0	0	0	0	0	0	0
b6551b3ae2ed389ba374e2ce7fc54bfe	0	0	0	0	0	0	0	0	0	0	0	0	0	0	0	0	0	0	0	0	0	0	0	0	0	0	0	0	0	0	0	0	0	0	0	0	0	0	0	0	0	0	0	0	0	0	0	0	0
adaec61f15cba5a7c77a8020e750bfb1	0	0	0	0	0	0	0	0	0	0	0	0	0	0	0	0	0	0	0	0	78	6	0	0	0	0	0	0	6	0	0	1	0	0	0	0	0	0	0	0	0	0	0	0	0	0	0	0	0
119dd1f04250a53969a0974d6e786182	0	0	0	0	0	0	0	7	0	0	0	0	0	0	0	0	0	0	0	0	0	0	0	119	0	0	0	0	0	0	0	0	0	0	0	0	0	0	0	0	0	0	0	0	0	0	0	0	0
5479fcd47547320232bb409f72aa3511	0	0	0	0	0	0	0	0	0	0	0	0	0	0	0	0	0	0	0	0	0	0	0	0	5	0	0	0	0	0	48	0	0	0	0	0	0	8	7	0	0	0	0	0	0	0	11	0	9
c891010d13157f6a509f70e192ad563d	0	6	0	0	0	0	0	0	0	0	0	0	0	0	0	0	0	0	0	0	0	3	0	0	4	0	0	20	2	0	0	12	4	0	6	0	0	18	0	0	19	0	0	0	0	0	0	0	0
adffd28362a458a1c71c90861655850a	0	0	0	0	0	0	0	0	0	0	0	0	0	0	0	0	0	0	0	0	0	0	0	0	18	0	0	0	0	0	9	16	0	0	18	0	0	4	5	7	0	0	0	3	0	4	24	0	10
3f724eeb88c471db060959be921aa22f	0	0	0	0	0	0	0	0	0	0	0	0	1	0	0	0	0	0	0	0	0	0	0	0	0	40	0	0	0	0	2	0	3	9	0	0	0	3	10	0	0	2	0	0	0	11	2	0	0
f2108e1d92582cfa6ddddc2d05ead6ad	0	0	0	0	0	0	0	0	0	0	0	0	0	0	0	0	0	0	0	0	0	0	0	0	8	0	0	0	0	0	8	2	0	22	0	0	0	6	33	7	0	0	0	10	0	0	4	0	5
4933af821faf2fd78ebc21cd9c13e668	0	0	0	0	0	0	0	0	0	0	0	0	0	0	0	0	0	0	0	0	0	5	0	0	0	0	0	2	20	0	7	11	6	5	5	0	2	0	0	0	4	0	0	0	0	3	0	5	6
ccd5e25079f58a2468ecd8b5dd8dccdc	0	0	0	0	0	0	0	0	0	0	0	0	0	0	0	0	0	0	0	0	0	0	0	0	0	0	0	0	0	0	0	0	0	0	0	0	0	0	0	0	0	0	0	0	0	0	0	0	0
6a4e1dfaa972341fa5cf4bca54c9f47c	0	0	0	0	0	0	0	0	0	0	0	0	0	0	0	0	0	0	0	0	0	0	0	0	0	0	0	0	0	0	0	0	0	0	0	0	0	0	0	0	0	0	0	0	0	0	0	0	0
4bcb50a31584ed1963c0875c5ec24bdb	0	0	0	0	0	0	0	0	0	0	0	0	0	0	0	0	0	0	0	0	0	0	0	0	0	0	0	0	0	0	0	0	0	0	6	0	6	0	0	0	10	0	16	4	0	0	0	35	0
b646e7da57b75661a80053110f9bc185	0	0	0	0	0	0	0	0	0	0	0	0	0	0	0	0	0	0	0	0	0	0	0	0	0	0	131	0	0	0	0	0	0	0	0	0	0	0	0	0	0	0	0	0	0	0	0	0	0
7b7166fa9ab1bb881f21a422f2cfb2b7	0	0	0	0	0	0	0	0	0	0	0	0	0	0	0	0	0	0	0	0	0	0	0	0	0	0	0	30	0	0	0	0	0	0	0	0	14	0	0	0	0	0	0	0	0	0	0	0	0
a7c62c926551cd607dd60ae6e9c9a3ee	0	0	0	0	0	0	0	0	0	0	0	0	0	0	0	0	0	0	0	0	0	7	0	0	0	0	11	2	10	0	0	13	0	0	0	0	0	0	0	0	0	0	17	19	0	0	0	0	0
2a31e80d0b7a86b568adfec521c761b5	0	0	0	0	0	0	0	0	0	0	0	0	0	0	0	0	0	0	0	0	0	0	0	0	0	0	0	126	0	0	3	0	0	0	0	0	0	0	0	0	0	0	0	0	0	0	0	0	0
1806acc869345da5527364c26499361f	0	11	0	0	13	0	0	0	0	0	0	0	0	0	0	0	0	0	0	0	0	0	0	3	0	0	0	9	0	0	0	0	4	6	0	0	0	0	0	2	3	0	15	12	0	6	6	7	0
89521e1167a5cab85c7acd5811de7759	0	9	0	0	116	0	0	0	12	0	0	0	0	0	0	0	0	0	0	0	0	0	0	0	0	0	0	0	0	0	0	0	0	0	0	0	0	0	0	0	0	0	0	0	0	0	0	0	0
a01232c32898a21e13e9469b2ca54dd7	0	0	0	0	0	0	0	0	0	0	0	0	0	0	139	0	0	0	0	0	0	0	0	0	0	0	0	0	0	0	0	0	0	0	0	0	0	0	0	0	0	0	0	0	0	0	0	0	0
e878d7cc9a90b2aa8ac992cd41eb041e	0	0	0	0	0	0	0	0	0	0	0	0	0	0	0	0	0	0	0	0	0	0	0	0	3	0	0	0	25	0	8	0	0	0	0	0	0	8	4	5	0	0	0	14	0	0	5	0	28
90e29b690b31b746811739a64db511bf	0	0	0	0	0	0	0	0	0	0	0	0	0	0	0	0	0	0	0	0	0	0	0	0	0	0	0	0	0	0	33	0	6	0	4	0	9	0	0	0	14	0	9	0	0	6	0	12	0
e8ec3ac5b3974276c04c7677c77c5f99	0	0	0	0	0	0	0	0	0	0	0	0	0	0	0	0	0	0	0	0	0	0	0	0	0	4	0	0	0	0	0	0	0	0	0	0	0	0	0	0	0	139	0	0	0	0	0	0	0
d718698b78ae81f0e336d9eadd9ffd2e	0	0	0	0	0	0	0	0	0	0	0	0	0	0	0	0	0	0	0	0	0	0	0	0	0	0	0	0	0	0	0	0	0	0	0	0	0	0	0	0	0	144	0	0	0	0	0	0	0
0eadf870c941ec3ca590bf0ecee7d7fe	14	0	29	39	1	2	0	0	0	0	18	0	0	0	0	0	0	0	0	2	0	0	0	0	0	0	44	0	0	0	0	0	0	0	0	0	0	0	0	0	0	0	0	0	0	0	0	0	0
20cef7dbcac71c4d18f1c997339b2be6	0	0	0	0	0	0	0	0	0	0	0	0	0	0	0	0	0	0	0	0	0	4	0	0	0	0	0	4	26	0	9	7	0	4	3	0	7	0	0	0	3	0	2	0	0	0	0	7	16
30463f41ddfb02d0cfd39300dd54396f	0	0	0	0	0	0	0	0	0	0	0	0	0	0	0	0	0	0	0	0	0	0	0	0	0	0	0	0	0	0	0	0	0	0	0	0	0	0	0	0	0	0	0	0	0	0	0	0	0
6c88d0574e4399ecd45cc3be34ae8a24	0	0	0	0	0	0	0	0	0	0	0	0	0	0	0	0	0	0	0	0	0	0	0	0	0	0	0	0	2	0	0	0	0	22	0	0	0	18	45	0	0	0	0	16	0	0	9	0	17
494dc86304d2e185709998b78ced5bbb	0	0	0	0	0	0	0	1	0	0	0	0	0	0	0	0	0	0	0	0	0	15	0	0	0	0	0	11	15	0	0	21	0	0	0	0	0	0	0	0	0	0	22	18	0	0	0	0	0
794c40f52e46df4b3bb1377b3fc8956d	8	0	0	0	0	0	0	0	0	0	0	0	0	0	0	0	0	0	0	0	0	0	0	0	0	0	0	23	0	0	0	0	0	0	0	0	34	0	0	0	0	0	5	10	0	0	0	0	0
afa1b06d5c3eaa7f226f9ea8c4e7e83d	0	0	0	0	0	0	0	0	0	0	0	0	0	0	0	0	0	0	0	0	0	0	0	0	0	0	0	0	0	0	0	0	0	0	0	0	0	0	0	0	0	0	0	0	0	0	0	0	0
df82dcc2a763fb1e78e04b6c9e0a60e5	0	0	0	0	0	0	0	0	0	0	0	0	0	0	0	0	0	0	57	0	0	0	0	0	0	0	98	0	0	0	0	0	0	0	0	0	0	0	0	0	0	0	0	0	0	0	0	0	0
05f1627350105a6e74c2545a2e098cf1	0	0	0	0	0	0	0	0	0	0	0	0	0	0	0	0	0	0	0	0	0	7	0	0	0	0	0	4	9	0	0	10	0	0	0	0	0	0	0	0	0	0	9	15	0	0	0	15	0
8e7319800014f14beb073cfae8c3f369	0	0	0	0	0	0	0	0	0	0	0	0	0	0	0	0	0	0	0	0	0	0	0	0	2	0	0	0	0	0	8	5	0	27	3	0	0	0	11	0	0	0	0	0	0	28	58	0	0
3348050513143f43e7a73d874081f89b	0	0	0	0	0	4	0	0	47	0	0	0	0	0	0	0	0	102	0	0	0	0	0	0	0	0	0	0	0	0	0	0	0	0	0	0	2	0	0	0	0	0	0	0	0	0	0	0	0
b13ee7d90ebdea8890187f9b60a8dab2	0	0	0	0	0	0	0	113	0	0	0	45	0	0	0	0	0	0	0	0	0	0	0	0	0	0	0	0	0	0	0	0	0	0	0	0	0	0	0	0	0	0	0	0	0	0	0	0	0
09711a2ef09a4b8ca33a9973f46d082c	0	0	0	0	0	0	0	0	0	3	0	0	0	0	0	0	0	0	0	0	0	0	0	0	54	0	0	0	0	0	0	32	3	0	30	0	0	0	0	0	13	0	2	0	3	2	0	1	0
6b058de127d821195b11fa82ab7075d3	0	0	0	0	0	0	0	0	0	0	0	0	0	0	0	0	0	0	0	0	0	11	0	0	0	0	0	7	44	0	0	18	0	0	0	0	0	0	0	0	0	0	0	0	0	0	0	0	26
db528b957357a5977758e027d826b54b	0	0	0	0	0	0	0	0	0	0	0	0	0	0	0	0	0	0	0	0	0	0	0	0	0	0	0	0	0	0	101	0	0	0	0	0	0	0	0	0	0	0	0	0	0	0	0	0	0
c46a70f7c09123577ca74e82501c372c	0	0	0	0	0	0	0	0	0	0	0	0	6	0	0	0	0	0	0	0	0	12	0	0	0	0	0	0	0	0	0	0	10	0	0	13	0	0	5	29	0	0	0	5	0	10	46	0	6
faf2ae209a6c33b3bafa493c966bf9ca	0	0	0	0	0	0	0	0	0	0	0	0	0	0	0	0	0	0	0	0	0	0	0	0	0	0	0	0	0	0	0	0	0	0	0	0	3	0	0	0	0	0	63	11	0	0	0	14	0
c905db19200d9d34f43bf5bfe1801a49	0	0	0	0	0	0	0	0	0	0	0	0	0	0	0	0	0	0	0	148	0	0	0	0	0	0	0	0	0	0	0	0	0	0	0	0	0	0	0	0	0	0	0	0	0	0	0	0	0
a8949e0b89612bb90c3f9429e6f0f2fe	0	0	0	0	0	0	0	0	0	0	0	0	0	0	0	0	0	0	0	0	59	0	0	0	0	0	0	0	16	0	0	0	0	2	11	0	2	0	0	0	7	0	22	0	0	0	0	5	23
ade01438c1593a57d4e4de4a11d24f92	0	0	0	0	0	0	0	0	0	0	0	0	0	0	0	0	0	0	0	0	0	0	0	0	0	0	0	0	0	0	25	0	0	7	0	0	0	0	12	0	0	0	0	0	0	48	57	0	0
04429c2a4e3920928e571ba13aa0c18d	0	0	0	0	9	0	0	0	0	0	0	0	0	0	0	0	0	0	0	0	0	0	0	0	0	0	0	0	0	0	0	0	0	0	0	0	0	0	0	0	0	0	0	0	0	0	0	0	0
9b7553a83b0d038a5fd9f3cb31b7681a	0	0	0	0	0	0	0	0	0	0	0	0	0	0	0	0	0	0	0	0	0	4	0	0	0	0	0	3	3	0	24	7	5	7	10	0	12	0	0	0	7	0	7	0	0	16	0	14	0
83e8bb1f4713d8c117df06a6c253db44	0	0	0	0	12	0	0	0	0	0	0	0	0	0	0	0	0	0	0	0	0	3	0	0	0	0	0	4	12	0	6	14	0	0	0	0	0	1	0	0	8	0	20	17	3	11	0	0	0
473f78da82628ec151d167be5cafc9d9	0	0	0	0	0	0	0	0	0	0	0	0	0	0	0	0	0	0	0	0	0	0	0	0	0	0	0	26	0	0	0	0	0	0	0	0	0	0	0	0	0	0	20	2	0	0	0	0	0
3827e3d60d0dc0f6842383b0431dc885	0	0	0	0	0	0	0	0	0	0	0	0	0	0	0	0	0	0	0	0	0	0	0	0	0	0	0	0	0	0	0	0	0	0	0	175	0	0	0	0	0	0	0	0	0	0	0	0	0
b480d34cf08b2e67e40152caf9451ab6	0	0	0	0	0	0	0	0	0	0	0	0	0	0	0	0	0	0	0	0	0	0	0	0	0	0	0	0	14	0	0	0	0	0	0	147	0	0	0	0	0	0	0	0	0	0	0	0	0
839e44db60e0f37d3e23e3df591522e3	0	0	0	0	0	0	2	0	0	0	0	0	0	0	0	0	19	0	0	0	0	16	106	0	0	0	0	0	4	0	0	0	28	0	0	0	0	0	0	0	0	0	0	0	0	0	0	0	0
36fbd8288df0e4f26840b3a3abf1026f	0	0	0	0	0	0	0	23	0	0	0	2	0	3	0	0	0	0	0	0	0	0	0	0	0	0	0	0	0	0	15	0	0	0	0	0	0	0	0	0	0	0	12	13	0	2	5	0	0
57edce5677cfb5f37d6d7ef51e20a333	0	0	0	0	0	0	0	0	0	0	0	0	0	0	0	0	0	0	0	0	0	24	0	0	20	0	0	0	0	0	15	0	31	0	0	0	0	6	0	35	0	0	0	5	0	0	16	0	12
d6b4fdd040ad3301cef38820f3f15f66	0	0	0	0	0	0	1	0	0	0	0	0	0	0	0	0	0	0	0	0	0	0	0	0	0	0	21	0	0	0	0	0	0	0	0	0	0	0	0	0	0	0	0	0	0	0	0	0	0
899ae7ded87b53f70a4392b2c560705b	0	0	0	0	0	0	0	0	0	0	0	0	0	0	0	0	0	0	19	0	0	0	0	0	0	0	5	0	11	0	16	0	0	0	0	10	0	0	0	0	1	0	0	0	0	0	6	0	16
3b7ae41d2c18a2930764c30c2bc94edc	0	0	0	0	4	0	0	12	0	0	0	0	0	0	0	0	0	0	4	0	0	3	0	0	0	0	11	2	13	0	6	7	0	0	0	0	4	9	6	4	3	0	5	10	0	5	5	3	8
096e2b58b830d4e9038afb3b5300edac	0	0	0	0	0	0	0	0	4	0	0	79	0	0	0	0	0	0	0	0	0	0	0	0	0	0	28	0	0	0	0	0	0	0	0	0	0	0	0	0	0	0	0	0	0	0	0	0	0
68d6f613d84249305ad1f509d33fab5b	0	0	0	0	0	0	0	0	0	0	0	0	0	0	0	0	0	0	0	0	0	4	0	0	0	0	0	0	13	0	0	0	0	0	0	0	0	24	0	0	42	0	0	0	0	0	0	0	0
0715e2a21e67adf6a39791b094660c44	0	0	0	0	0	0	0	0	0	0	0	0	0	0	0	0	0	0	0	0	0	0	0	0	0	0	0	187	0	0	0	0	0	0	0	0	0	0	0	0	0	0	0	0	0	0	0	0	0
05559ce8be868ee1206bc61dae2d21f2	0	0	0	0	0	0	0	0	0	0	0	0	0	0	0	0	0	0	0	0	0	0	0	0	0	2	0	0	0	0	0	0	0	0	0	0	0	0	0	0	0	0	0	0	0	0	0	0	0
2be4c3bf98f31357697f4476b58f778c	14	0	22	89	0	6	0	0	3	0	19	0	0	0	0	0	0	0	0	2	0	0	0	0	0	0	35	0	0	0	0	0	0	0	0	0	0	0	0	0	0	0	0	0	0	0	0	0	0
1ace7b2b62f66674237835a042567012	0	0	0	0	0	0	0	0	0	0	0	0	0	0	0	0	0	0	0	0	0	0	0	0	0	0	0	0	0	0	0	0	0	0	0	0	0	0	0	0	0	0	0	0	0	0	0	0	0
006f1e85e3578fcffc8f02ffee7320cc	0	0	0	0	0	0	0	0	0	0	0	0	0	0	0	0	0	0	0	0	0	1	0	0	5	0	0	3	0	0	5	9	3	4	13	0	4	0	0	0	7	0	0	0	0	10	13	38	2
edf48f60eaecaa426b4e19f3f4c7bfa6	0	0	0	0	0	0	0	0	0	0	0	0	0	0	0	0	0	0	0	0	0	0	0	0	0	0	0	0	0	0	9	0	0	30	0	0	0	13	108	0	0	0	0	34	0	0	0	0	0
eef1c2d147f1edaf49c70b0f9e853113	0	0	0	0	0	0	0	0	0	0	0	0	0	0	0	0	0	0	0	0	0	0	0	0	0	0	0	0	0	0	0	0	0	0	0	0	0	0	0	0	0	201	0	0	0	0	0	0	0
f506060e6c5e9b0687c9fd1ac17e4ffc	0	0	0	0	0	0	0	0	0	0	0	0	0	0	0	0	0	0	0	0	0	0	0	0	0	129	0	0	0	0	2	0	0	0	0	0	0	17	7	4	13	0	0	3	0	0	2	0	2
2912034bd3b583a9a3c01ac02a0c4f43	0	0	0	0	0	0	0	0	0	0	0	0	0	0	0	0	0	0	0	0	0	0	0	0	0	0	0	0	0	0	0	0	0	0	0	0	0	0	0	0	0	0	0	0	0	0	0	0	0
de4379c4872775eb9e2dbfcdcdbbfec9	0	0	0	0	0	0	0	0	0	68	0	0	0	0	143	0	0	0	0	0	0	0	0	0	0	0	0	0	0	0	0	0	0	0	0	0	0	0	0	0	0	0	0	0	0	0	0	0	0
cac3eae0648026f6b89bd708c8d52683	0	0	0	0	0	0	0	0	0	0	0	0	0	0	0	0	0	0	0	0	0	12	0	0	0	0	0	17	15	0	0	7	0	0	0	0	0	0	0	0	0	0	21	30	0	0	0	0	0
90bd01616bf82fdac0c82353cd0cfa08	0	0	6	12	22	6	0	3	0	0	0	0	0	0	0	0	0	0	0	0	0	7	0	0	2	0	21	2	8	0	9	0	3	6	0	0	0	4	0	5	0	0	0	2	0	8	13	5	3
325e41c7579e7cfd9b23ba39eb634bec	0	0	0	0	0	0	0	0	0	0	0	0	0	0	0	0	0	0	0	0	0	24	0	0	21	0	0	0	22	0	0	72	0	0	37	0	0	0	0	0	0	0	0	0	0	0	0	0	0
f8fec5e675f9b25a17ad904872e164d5	0	0	0	0	6	0	1	0	0	0	0	0	0	0	0	0	0	0	0	0	0	5	0	0	11	0	0	5	1	0	14	5	1	3	9	0	0	19	1	12	9	0	11	22	2	2	20	8	3
1d5098a4a0945bfa83d1cbcfa84d38b0	0	0	0	0	0	0	0	0	0	0	0	0	0	0	0	0	0	0	0	0	0	0	0	0	0	0	0	0	0	0	0	0	0	0	0	0	0	0	0	0	2	0	0	0	0	0	0	0	0
4c10850b5fa7231ca35e207cd69111ef	2	0	26	7	0	0	0	0	34	0	2	0	0	0	0	14	0	24	0	0	0	0	0	2	0	0	0	3	0	2	0	2	0	0	2	0	3	0	0	3	0	0	0	0	0	9	10	0	2
0d1150b96c880235121c5f4e4d7e00d6	0	0	0	0	0	0	0	0	0	0	0	0	0	0	0	0	0	0	0	0	0	0	0	0	0	0	0	0	0	0	0	0	0	0	0	0	0	0	0	0	0	0	0	0	0	0	0	0	0
91e56c226c889fb63f0d2ab90f23d9c1	0	0	0	0	0	0	0	0	0	0	0	0	0	0	0	0	0	0	0	0	0	0	0	0	0	0	0	0	0	0	0	0	0	0	0	0	0	0	0	0	0	0	0	0	0	0	0	0	0
be4467370e2a57bfda2e430805756817	0	0	0	0	0	0	0	0	0	0	0	0	0	0	0	0	0	0	0	0	0	0	0	0	0	0	0	0	0	0	0	0	0	0	0	0	0	0	0	0	0	0	0	0	0	0	0	0	0
ed51b44f186b713cdb7089ca0f6db0f1	0	0	0	0	0	0	0	0	0	0	0	0	0	0	0	0	0	0	0	0	0	0	0	0	0	0	0	0	0	0	0	0	0	0	0	0	0	0	0	0	0	0	0	0	0	0	0	0	0
67a302b8fe56e37d4be0b2e5f361d4f4	0	0	0	0	0	0	0	0	0	0	0	0	0	0	0	0	0	0	0	0	0	0	0	0	0	0	0	0	0	0	0	0	0	0	0	0	0	0	0	0	0	246	0	0	0	0	0	0	0
33abe5c3ecb3ae447fa42ef99f1824ea	0	0	0	0	0	0	0	0	0	0	0	0	0	0	0	0	0	15	0	0	4	0	0	70	1	0	0	0	9	36	4	1	0	0	0	5	5	0	1	0	0	0	0	0	0	0	0	1	2
14142138486c6376a47a8f4e85510c85	0	0	0	0	0	0	0	0	0	0	0	0	0	0	0	0	0	0	0	0	0	0	0	0	0	0	0	0	0	0	0	0	0	0	0	0	0	0	0	0	0	0	0	0	0	0	0	0	0
8b39a8de90fd6ca4761a05aa6c16dcd1	0	5	0	0	0	0	0	0	0	0	0	0	0	0	0	0	0	0	0	0	0	0	0	5	0	0	0	0	0	0	0	0	0	0	0	0	0	0	0	0	0	0	0	0	0	0	0	0	0
ec93c9e3d8e64d6ee498e703233cefee	0	0	0	0	0	0	0	0	0	0	0	0	0	0	0	0	0	0	0	0	0	0	0	0	17	0	0	0	0	0	9	0	0	0	0	0	0	21	24	15	0	0	0	17	0	29	47	0	28
1fa95d43219c7de2551fdba9f4b31c2a	0	0	0	0	255	0	0	0	0	0	0	0	0	0	0	0	0	0	0	0	0	0	0	0	0	0	0	0	0	0	0	0	0	0	0	0	0	0	0	0	0	0	0	0	0	0	0	0	0
f7776cb312a0827595d85b2938ba293a	0	0	0	0	0	0	0	0	0	0	0	0	0	0	0	0	0	0	0	0	0	4	2	0	0	0	38	3	0	111	2	2	2	2	4	10	0	0	0	5	0	0	8	5	0	0	6	5	0
cab7f121db3c9f696b744c01d6d055b8	0	5	4	4	17	3	6	0	0	0	0	0	0	0	0	8	0	0	0	71	0	0	0	0	0	0	0	0	0	0	5	0	3	11	0	0	5	0	5	0	3	0	1	9	0	1	5	7	2
78ee738ee4bf20fb5f170e1c6589bcfc	0	0	0	39	14	0	0	0	0	0	0	14	0	0	0	0	0	0	8	0	0	2	0	2	9	0	37	0	29	0	0	0	0	0	0	0	0	1	0	3	0	0	0	0	0	17	27	0	34
713857d0846ffe605a09f9ce2f7dd403	0	0	0	0	0	0	0	0	0	0	0	0	0	0	0	0	0	0	0	0	0	0	0	0	0	0	0	0	0	0	0	0	0	0	0	0	0	0	0	0	0	0	0	0	0	0	0	0	0
b51fd4a5cd6fa763b50baa94d9198876	14	0	43	126	3	6	0	0	4	0	11	0	0	0	0	0	0	0	0	4	0	0	0	0	0	0	55	0	0	0	0	0	0	0	0	0	0	0	0	0	0	0	0	0	0	0	0	0	0
1298d4831e34c90e401745b4bef08d15	0	0	0	0	0	0	0	0	0	0	0	0	0	0	0	0	0	0	0	0	0	0	0	0	0	4	0	0	0	0	0	0	0	0	0	0	0	0	0	0	0	0	0	0	0	0	0	38	7
6430757f0e7af31efc67ee1b07dc6da3	0	0	0	0	0	0	0	0	0	0	0	0	0	0	0	0	0	0	0	0	0	0	0	0	2	0	0	0	0	0	0	0	0	0	0	22	0	53	11	9	0	0	0	7	2	0	25	16	0
788212119f8a774dfabded6eb1244c36	0	0	15	0	54	0	0	0	0	0	0	0	0	0	0	0	0	0	0	0	0	0	0	0	0	0	0	0	0	0	0	0	0	0	0	0	0	0	0	0	0	0	0	0	0	0	0	0	0
1c73c2f8177998c9503c1cfd54afc4c1	0	0	0	0	0	0	0	239	0	0	0	0	0	0	0	0	0	0	0	0	0	0	0	0	0	0	24	0	1	0	0	0	0	0	0	0	0	0	0	0	0	0	0	0	0	0	0	0	1
ce108d5fbe885b683f93f2f4f33e1c79	4	0	0	0	0	0	0	0	0	0	0	0	0	0	2	0	0	0	0	0	0	15	0	0	4	0	0	0	0	0	0	13	34	0	0	0	0	30	0	29	25	0	1	0	0	0	0	16	0
cb742ca43badd255ddb06f3223a33cbf	0	0	0	0	0	0	0	0	0	0	0	0	0	0	0	0	0	257	0	0	0	0	0	0	0	0	0	0	0	0	0	0	0	0	0	0	0	0	0	0	0	2	0	0	0	0	0	0	0
765457a0eac4a53e9ffedc78c2ce2afd	0	0	0	0	0	0	2	0	0	2	0	0	0	0	0	0	0	0	0	0	10	14	0	0	0	57	54	0	9	0	0	16	0	0	0	0	0	3	0	0	28	0	0	0	0	0	0	0	0
52165fb970c4519c4d2f4646243223cb	0	0	0	0	0	0	0	0	0	0	0	0	0	0	0	0	0	0	0	0	0	0	0	0	0	0	0	0	0	0	0	0	0	0	0	0	0	0	0	0	0	0	0	0	0	0	0	0	0
e16208561af2e753063c644d84cffa24	0	0	0	0	0	0	0	0	0	0	0	0	0	0	0	0	0	0	0	0	0	0	0	0	26	0	0	3	8	0	42	11	0	17	21	0	0	0	15	0	0	0	2	0	0	32	54	0	3
e884d07adb10baa0fc794b3520d6346d	0	0	0	0	0	0	0	0	0	0	0	0	0	0	0	0	0	0	0	0	0	56	0	0	8	0	0	0	0	0	14	0	36	0	0	0	0	19	8	78	0	0	0	15	0	0	7	0	13
78b3f9843381938899334caadcf10d4a	0	0	0	0	0	0	0	292	0	0	0	0	0	0	0	0	0	0	0	0	0	0	0	0	0	0	0	0	0	0	0	0	0	0	0	0	0	0	0	0	0	0	0	0	0	0	0	0	0
64ae4e8be4796e0e68145fe7602dc12d	0	0	2	0	0	0	2	0	2	0	0	0	0	0	0	0	4	0	0	0	0	0	5	0	8	0	0	10	0	0	17	2	0	3	7	0	3	15	7	5	27	2	3	5	0	11	16	0	8
134e414725bc2caf6256a3e103188b3f	0	0	0	0	0	0	0	0	0	0	0	0	0	0	0	0	0	0	0	0	0	0	295	0	0	0	0	0	0	0	0	0	0	0	0	0	0	0	0	0	0	0	0	0	0	0	0	0	0
17e7e23aac28912358378b83252d4b98	0	0	0	0	2	0	0	4	0	0	0	0	0	0	0	0	0	0	0	0	0	17	0	0	29	0	5	11	16	0	0	25	5	3	19	0	8	0	0	5	3	0	7	0	0	0	0	4	8
48284149f4bcaeef206d4938eb58ce0f	0	0	0	0	0	0	0	15	0	0	0	0	0	0	0	0	0	0	0	0	0	0	0	0	7	0	0	0	0	0	6	0	0	0	0	0	0	21	15	16	0	0	0	22	0	0	7	28	13
5f2a8f24125871edf896e2516fa47233	0	0	0	0	0	0	0	0	0	0	0	0	0	0	0	0	0	0	0	0	0	0	0	0	0	0	0	0	0	0	0	0	0	0	0	297	0	0	0	0	0	0	0	0	0	0	0	0	0
a8e1e99334171aee0a03c0857e1754ce	0	0	0	0	0	0	298	0	0	0	0	0	0	0	0	0	0	0	0	0	0	0	0	0	0	0	0	0	0	0	0	0	0	0	0	0	0	0	0	0	0	0	0	0	0	0	0	0	0
2303e9b38a3cb63f2921feb6c3398025	5	0	17	0	0	9	4	0	8	0	0	24	4	0	0	0	0	0	0	0	0	2	0	0	8	4	2	0	2	0	6	9	2	2	7	0	6	2	0	0	1	0	3	0	2	7	9	0	3
27c1eb341f720537976da73f9ad1fbda	0	0	0	0	0	0	300	0	0	0	0	0	0	0	0	0	0	0	0	0	0	0	0	0	0	0	0	0	0	0	0	0	0	0	0	0	0	0	0	0	0	0	0	0	0	0	0	0	0
45b9082f4b522d485c18405146735d27	0	0	0	0	0	0	185	115	0	0	0	0	0	0	0	0	0	0	0	0	0	0	0	0	0	0	0	0	0	0	0	0	0	0	0	0	0	0	0	0	0	0	0	0	0	0	0	0	0
7be175f096a9a32321c99ede03918005	0	0	0	0	0	0	0	0	0	0	0	0	0	0	0	0	0	0	0	0	0	0	0	0	0	0	0	0	0	0	0	0	0	0	0	0	0	0	0	0	0	0	0	0	0	0	0	0	0
0244dbcc426d23c856372e79f78c8c87	0	0	0	0	0	0	0	313	0	0	0	0	0	0	0	0	0	0	0	0	0	0	0	0	0	0	0	0	0	0	0	0	0	0	0	0	0	0	0	0	0	0	0	0	0	0	0	0	0
559e00f995415dedcf24327cf2a71951	0	0	0	0	0	0	0	0	0	0	0	0	0	0	0	0	0	0	0	0	0	0	0	0	0	0	0	0	0	0	0	0	0	0	0	0	0	0	0	0	0	0	87	157	0	0	0	0	0
dfffb402c6195a6ed01c609078c30e75	0	0	0	0	0	0	0	0	0	3	0	0	9	0	0	0	45	0	0	0	0	3	0	0	0	4	0	7	7	0	0	11	0	0	2	3	2	6	0	2	7	15	11	6	0	0	14	0	4
eba7d8fc8837537baa0d757d7b6064d2	0	0	0	0	0	0	15	0	0	0	0	0	0	0	0	0	0	7	0	0	0	0	0	0	0	0	0	0	0	0	0	0	0	0	0	0	0	0	0	0	0	0	0	0	0	143	156	0	0
903dca595d7016074af7d3eb514804c2	0	0	0	0	322	0	0	0	0	0	0	0	0	0	0	0	0	0	0	0	0	0	0	0	0	0	0	0	0	0	0	0	0	0	0	0	0	0	0	0	0	0	0	0	0	0	0	0	0
f100d27e24b99ec670aa34217ef732cd	0	0	0	0	0	0	0	0	0	0	0	0	0	0	0	0	0	0	0	0	0	0	0	0	0	0	0	0	0	0	0	0	13	18	12	0	20	0	0	0	18	0	48	58	0	9	0	30	0
b55e41244ce395a48fab07296d0b42b9	0	0	0	0	0	0	0	0	0	0	0	0	0	0	0	0	0	0	0	0	0	0	0	0	0	0	0	0	0	0	0	0	0	0	0	0	0	0	0	0	0	0	0	0	0	0	0	0	0
7b4fa9d3651799304e32b2a6d5850d3e	0	0	5	2	0	0	0	0	0	0	0	0	0	0	0	0	0	0	0	0	0	0	0	0	0	0	0	0	52	0	0	0	0	0	0	0	0	0	0	0	0	0	0	0	0	1	0	0	50
f75e8217babf20cfb4bd2e1a62ea301b	0	0	0	0	0	0	0	0	0	0	0	0	0	0	0	340	0	0	0	0	0	0	0	0	0	0	0	0	2	0	0	2	0	0	0	0	0	0	0	0	0	0	0	0	0	0	0	2	0
4a8223ccaaee784bcaa61bed1d2314cc	0	0	0	0	0	0	0	0	0	0	0	0	0	0	0	0	0	0	0	0	0	0	9	0	0	24	0	0	0	0	0	0	0	0	0	0	0	0	0	0	0	0	0	0	0	0	0	0	0
6757a2b003acd38f513259db64340531	2	0	0	0	0	0	0	0	0	0	0	0	0	0	0	0	0	0	0	0	0	0	0	0	7	0	0	21	0	0	16	0	0	12	13	0	85	0	2	0	20	1	15	0	0	22	5	7	5
d2f432651140a509be5764a913d79f1d	0	0	16	9	0	0	0	0	3	0	0	0	0	8	0	4	2	0	0	0	0	0	0	0	0	0	0	0	0	0	0	0	0	0	0	0	0	0	0	0	0	0	5	0	195	0	0	0	0
c521df05324189cd0ef6c728a9fd4fc3	0	0	0	0	0	0	0	0	0	0	0	0	0	0	0	0	0	0	0	0	0	0	0	0	17	0	0	0	0	0	10	0	0	0	0	0	0	17	26	15	0	0	2	29	0	0	22	48	13
622b18876fd36e87da213af93e7f152f	0	0	0	65	0	0	0	0	0	0	0	30	0	0	0	0	0	0	0	0	0	0	0	0	7	0	0	0	0	0	4	0	0	51	0	0	0	19	116	12	0	0	0	11	0	0	12	0	16
8c8d7621d2aa86ddd8cfaaeac6949d2a	0	0	231	0	141	0	0	0	0	0	0	0	0	0	0	0	0	0	0	0	0	0	0	0	0	0	0	0	0	0	0	0	0	0	0	0	0	0	0	0	0	0	0	0	0	0	0	0	0
5a71025aa3817532ee422c4d3a1db5b5	0	0	0	0	0	0	0	0	0	0	0	0	0	0	0	0	0	0	0	0	0	0	15	0	0	0	0	0	0	0	0	0	0	0	0	0	0	0	0	0	0	0	0	0	0	0	0	0	0
f32722523132d32f79b44830ad344c33	0	0	0	0	0	0	0	0	2	0	0	0	0	0	0	0	0	0	0	0	0	1	0	0	6	0	0	0	0	0	0	0	0	26	0	0	0	8	41	10	0	123	36	54	0	0	0	1	0
194a3b4c7a5d597b2478ea9a3ba339ce	0	0	0	0	0	0	0	0	0	0	0	0	0	0	0	0	0	0	380	0	0	0	0	0	0	0	0	0	0	0	0	0	0	0	0	0	0	0	0	0	0	0	0	0	0	0	0	0	0
94e426a24ecee683f0bfc587aba21cdc	0	12	34	0	0	0	0	1	0	0	0	0	0	2	0	0	0	0	0	0	0	0	0	0	0	5	0	0	21	0	0	0	0	0	0	0	0	0	0	0	0	0	12	0	0	0	0	0	35
e21676c50d97e86bc4b66f5ee8f617d6	0	0	0	0	0	0	0	0	0	0	0	0	0	0	0	0	390	0	0	0	0	0	0	0	0	0	0	0	0	0	0	0	0	0	0	0	0	0	0	0	0	0	0	0	0	0	0	0	0
fff2b99e4dacd62882e81b937b9dd839	0	0	0	0	0	0	0	0	0	0	0	0	0	0	0	0	0	0	0	0	0	0	0	0	0	0	0	0	0	0	0	0	0	0	0	0	0	0	0	0	0	0	96	154	0	0	0	0	0
991904ba4bac5ce9d148669b6990dfdd	0	0	0	0	0	0	0	15	0	0	0	0	0	0	0	0	0	0	0	0	0	0	0	384	0	0	0	0	0	0	0	0	0	0	0	0	0	0	0	0	0	0	0	0	0	0	0	0	0
945c530a3934373b7625f0aec94ce1f2	0	0	0	0	0	0	0	0	0	0	0	0	0	0	0	0	0	0	0	0	0	0	358	0	0	0	0	0	0	0	0	0	2	2	0	0	0	0	0	0	0	0	1	0	0	32	15	2	0
527e4517345c91505b6a6ccb5b3bb025	0	0	0	0	0	0	0	0	0	0	0	0	0	0	0	0	0	0	0	0	0	0	0	0	0	0	0	0	0	0	0	0	0	0	0	0	0	0	0	0	0	0	0	0	0	0	0	0	0
515435a4c558fa914191bdb90f409089	0	0	0	4	3	0	0	23	0	0	0	0	13	0	0	0	0	0	0	0	0	3	0	0	0	68	0	0	11	0	0	0	4	2	6	0	10	1	7	11	8	0	44	32	0	7	10	23	14
65fba78a266e79f35155918c531684b1	0	0	0	0	0	0	0	0	0	0	0	0	0	0	0	0	0	0	0	0	0	0	0	0	0	0	0	0	0	0	0	0	0	0	0	0	0	0	0	0	0	0	0	0	0	0	0	0	0
cec92e47d5b3cc9ad8d35d7e3f81adf7	0	0	0	0	0	0	7	13	10	3	0	39	1	0	0	0	0	2	0	0	0	0	0	0	0	0	0	0	0	0	0	0	0	0	0	0	0	0	0	0	0	0	0	0	0	0	0	0	0
47426ad7c76f20e60f3b37a7c0e2fbc7	42	0	61	193	7	11	0	0	7	0	31	0	0	0	0	0	0	0	0	4	0	0	2	0	0	0	68	0	0	0	0	0	0	0	0	0	0	0	0	0	0	0	0	0	0	0	0	0	0
30b0d56caf3d2a6025c3eb8818e70e66	0	0	0	0	0	0	0	0	0	0	0	0	0	0	0	0	0	0	0	0	0	0	0	0	0	0	0	0	0	0	0	0	0	0	0	0	0	0	0	0	0	0	0	0	0	0	0	0	0
12b636c0ccfe444bd6e0a712c9239a06	0	0	0	0	0	0	0	0	0	0	0	0	0	0	0	0	0	0	0	0	0	0	0	0	0	0	0	0	0	437	0	0	0	0	0	0	0	0	0	0	0	0	0	0	0	0	0	0	0
dc2ddf9bd030547e651c46040cf50cca	0	0	0	0	0	0	0	0	0	0	0	0	0	0	445	0	0	0	0	0	0	0	0	0	0	0	0	0	0	0	0	0	0	0	0	0	0	0	0	0	0	0	0	0	0	0	0	0	0
70603b3242f73264241200e5d6f86c0b	0	0	0	0	0	0	0	0	0	0	0	0	0	0	0	0	0	0	0	0	0	0	0	0	111	0	0	0	0	0	0	80	4	0	172	0	14	0	0	0	0	0	14	0	0	37	0	3	0
18d268ebaa73a40baa286977e2f2ad95	0	0	0	10	28	0	0	14	4	9	0	4	0	0	0	0	0	0	10	67	12	0	0	4	0	0	0	18	17	0	0	0	0	13	0	0	8	17	25	0	20	0	19	13	4	0	0	12	0
efdb2a22af2fc08f30c30f9e6020d03e	0	0	14	0	0	0	6	29	0	0	0	0	0	0	0	0	0	0	0	0	0	0	0	0	0	0	108	0	0	0	7	0	17	54	22	0	10	0	28	0	22	0	34	20	0	23	0	11	0
c79bdffa771e19054bf6ba249cd5896e	0	0	0	0	0	0	0	0	0	0	0	0	0	0	462	0	0	0	0	0	0	0	0	0	0	0	0	0	0	0	0	0	0	0	0	0	0	0	0	0	0	0	0	0	0	0	0	0	0
b9812a1fd1c921b4a1efce4e2bae8f83	0	0	20	0	1	0	1	0	0	0	0	0	0	0	0	0	0	0	0	0	0	0	0	0	0	0	0	0	0	3	0	0	0	0	0	0	0	0	0	0	0	0	0	0	0	0	0	0	0
3dcacc6fc6c93a902625f7d3e50c512e	0	0	0	0	0	0	0	0	2	0	0	0	0	0	0	0	0	0	0	0	0	0	0	456	0	0	0	0	0	0	0	0	0	0	0	0	0	0	0	0	0	0	0	0	0	0	0	0	0
a5bc9fbeecbeb807600afad482a13e3f	0	0	0	0	0	0	0	0	0	0	0	0	0	0	0	0	0	0	0	0	0	0	0	0	0	0	0	0	0	0	0	0	0	0	0	0	0	0	0	0	0	0	0	0	0	0	0	0	0
691a611b58f88865a6dad2c64f60412f	0	0	0	0	0	0	0	0	0	0	0	0	0	0	0	0	0	0	0	0	0	0	0	0	0	0	0	0	0	0	0	0	0	0	0	0	0	0	0	0	0	0	0	0	0	0	0	0	0
8b3c865d2e141ed73b37acd79e5a9bad	0	0	0	0	0	0	0	0	0	0	0	0	0	0	0	0	0	0	0	0	0	0	0	0	0	0	0	29	0	0	0	0	25	16	19	0	112	0	0	0	26	0	21	0	0	32	0	14	0
7300293380c4f50185e4823877a8cbd9	0	0	0	0	0	0	0	0	0	0	0	0	26	0	0	0	0	0	0	91	48	0	0	0	0	0	0	77	0	0	0	0	0	0	0	0	0	0	0	0	0	0	0	0	0	0	0	0	0
b397105b7c2ad54dd3fe741e2c62dfc7	0	0	0	0	0	0	0	0	0	0	0	0	0	0	0	0	0	0	0	0	0	0	0	0	0	0	0	0	0	0	0	0	0	0	0	0	0	0	0	0	0	0	0	0	0	0	0	0	0
4dabc4243157776e7a0ec4ef904cae87	0	0	0	0	0	0	0	0	0	0	0	0	0	0	0	0	0	0	0	0	0	0	0	0	0	95	0	0	0	0	0	0	0	0	0	0	0	0	0	0	0	0	0	0	0	0	0	0	0
a4ef2e59092bc481e583535f89f4b0a7	0	0	0	0	0	0	0	0	0	0	0	0	0	0	0	0	0	0	0	0	0	0	0	4	34	0	0	0	0	0	131	0	0	0	0	0	2	23	27	20	0	0	0	33	0	0	59	0	18
9773b54cb30ca4d72aff5bd6efd38b94	0	0	0	0	0	1	0	0	0	0	0	0	0	0	0	0	0	0	0	0	0	0	0	0	0	0	0	0	0	0	0	0	0	0	0	0	0	0	0	0	0	0	0	0	0	4	0	0	0
9e4ce1ae9f90aac8c56067225d43ab18	0	0	0	0	0	0	0	0	0	0	0	0	0	0	0	0	11	0	0	0	14	0	0	14	6	0	4	0	0	167	8	3	0	3	0	1	0	21	9	11	27	6	0	7	0	0	10	3	4
383977c185e3c9e8db0aef9f6c3a050b	0	0	0	0	0	0	0	0	0	0	0	0	0	0	0	0	0	0	0	0	0	0	0	0	0	0	0	0	0	0	0	0	0	0	0	0	0	0	0	0	0	0	0	0	0	0	0	0	0
3bed9fa9126b48f0d41df6c69b74db83	0	0	0	0	0	0	0	0	0	0	0	0	0	0	0	0	0	0	0	0	0	0	0	0	0	508	0	0	0	0	0	0	0	0	0	0	0	0	0	0	0	0	0	0	0	0	0	0	0
2d9332696d95f8ce899809833c9331f0	0	2	23	0	0	0	0	10	0	4	0	0	30	0	3	0	0	0	0	90	9	0	0	0	1	0	0	0	0	0	19	0	2	29	4	0	12	0	48	8	0	0	26	35	0	0	0	12	0
8b3565a7ea981d3fd2a4e404c0930b6c	0	0	0	0	0	0	0	0	26	0	0	0	2	0	0	0	0	2	0	0	1	0	0	0	20	0	0	0	2	0	26	0	1	4	3	0	0	35	11	33	116	0	2	1	0	25	47	2	46
4baebc8a4d152b99fc8d8aa70c578829	0	0	2	0	0	0	380	0	0	0	0	0	0	0	146	0	0	0	0	0	0	0	0	0	0	0	0	0	0	0	0	0	0	0	0	0	0	0	0	0	0	0	0	0	0	0	0	0	0
a4422fcefb4b7c9a238285571a4b7994	0	0	0	0	0	0	0	0	0	0	0	530	0	0	0	0	0	0	0	0	0	0	0	0	0	0	0	0	0	0	0	0	0	0	0	0	0	0	0	0	0	0	0	0	0	0	0	0	0
2e3d2235419a48c7fdf58f4dff6d70bd	0	0	0	0	0	0	0	0	0	0	0	0	0	0	0	0	0	0	0	0	0	0	0	0	0	0	0	0	0	0	0	0	0	0	0	0	0	0	0	0	0	0	0	0	0	0	0	0	0
423b3aac87eb38a370c5c06da0d44e39	0	0	0	0	0	0	0	0	0	0	0	0	0	0	0	0	0	0	0	0	0	0	0	0	0	2	0	0	0	0	0	0	0	0	0	0	0	0	0	0	0	0	0	0	0	0	0	0	0
5458331fcb1bac004b66403ed482f942	0	0	0	0	0	0	15	0	0	13	0	0	0	0	0	0	0	0	0	0	0	40	0	0	0	0	10	43	18	0	0	16	24	0	0	2	0	0	0	29	0	80	0	0	0	0	0	0	0
14301109e0c55e767781a85318897c3b	0	0	0	0	0	0	0	0	0	0	0	0	0	0	0	0	0	0	0	0	0	0	0	0	0	0	0	0	0	0	0	0	0	0	0	0	0	0	0	0	0	0	0	0	0	0	0	0	0
4970242fa09225d8a57028d0d00f74f8	0	0	0	0	0	0	0	0	0	0	0	0	0	1	0	0	0	0	0	0	0	26	0	0	0	0	0	0	0	0	0	0	2	0	0	0	0	2	0	11	0	0	0	0	9	0	0	0	0
6f7f2763f181d5b57c4f485d56180724	0	0	0	0	0	0	0	0	0	0	0	0	0	0	0	0	0	0	0	0	0	0	0	0	0	0	0	0	0	0	0	0	0	0	0	0	0	0	0	0	0	0	0	0	0	0	0	0	0
36f3757d87a9efbb1bd59fc001cabf49	0	0	0	0	0	0	0	0	0	0	0	0	0	0	0	0	0	0	0	0	0	0	0	0	0	0	0	0	0	0	0	0	0	0	0	0	0	0	0	0	0	0	0	0	0	0	0	0	0
3cd3670ab12f2890b628062bc2a9d6f3	0	0	36	0	0	0	0	0	0	0	0	0	0	0	0	558	0	0	0	0	0	0	0	0	0	0	0	0	0	0	0	0	0	0	0	0	0	0	0	0	0	0	0	0	0	0	0	0	0
0752be0268ef99131d3064251df3e65b	0	0	0	0	0	0	0	0	0	0	0	0	0	0	0	0	0	0	0	0	0	0	0	0	0	0	0	0	0	0	0	0	0	0	0	0	0	0	0	0	0	0	0	0	0	0	0	0	0
5060061c75758c9870339a92e026b762	0	20	14	0	6	0	4	0	0	0	0	20	45	2	9	0	0	0	0	0	0	37	0	0	19	0	21	1	13	0	20	16	29	7	12	0	3	18	11	56	0	0	4	22	0	19	12	14	23
e39e29cec74b3a7846b6c0b370d482f1	0	0	0	0	0	0	0	0	0	0	0	0	0	0	0	0	0	0	0	0	0	0	0	0	0	0	0	0	0	0	0	0	0	0	0	0	0	0	0	0	0	0	0	0	612	0	0	0	0
b94164cf1fa390fbaaeec9c94987b87e	0	18	0	0	0	0	0	0	0	0	0	0	0	0	0	0	0	0	0	150	0	0	185	0	55	0	5	0	0	0	0	18	0	0	42	0	1	84	0	0	10	0	0	0	4	0	0	23	0
ad68f1334cb5e71024e6eefef4d2cbe4	0	0	0	0	0	0	620	0	0	0	0	0	0	0	0	0	0	0	0	0	0	0	0	0	0	0	0	0	0	0	0	0	0	0	0	0	0	0	0	0	0	0	0	0	0	0	0	0	0
aa6541085045623de5b0115f7d39aefb	0	0	0	0	0	0	0	0	0	0	0	0	0	0	0	0	0	0	0	0	0	0	0	0	18	0	0	0	0	0	32	0	0	159	0	0	0	7	299	7	0	0	0	29	0	0	15	0	41
63f2eb1173e225307958b53853a4c062	0	0	0	0	0	0	0	0	6	0	0	0	0	0	0	0	0	0	0	0	0	6	80	0	37	0	0	2	15	0	0	64	5	10	47	0	8	0	0	0	8	0	11	0	0	20	24	11	0
7a09837bcf9d26fbab4e17b1b8816250	0	0	0	0	0	0	0	0	0	587	0	0	0	0	65	0	0	0	0	0	0	0	0	0	0	0	0	0	0	0	0	0	0	0	0	0	0	0	0	0	0	0	0	0	0	0	0	0	0
dce81b208840eb26797a08d3c7a25fd9	0	0	2	1	0	0	0	5	0	1	0	154	11	0	0	0	0	0	11	0	0	0	0	11	2	0	68	4	14	0	0	7	0	0	16	0	1	0	0	0	1	86	17	0	3	0	0	14	0
5b805e308a3a57cf0a1baa53f044a886	0	0	0	0	0	0	0	0	0	0	0	0	0	0	0	0	0	0	661	0	0	0	0	0	0	0	0	0	0	0	0	0	0	0	0	0	0	0	0	0	0	0	0	0	0	0	0	0	0
1ae39cbdfd57505a236a384e9bbfad5c	0	0	0	0	0	0	5	1	0	0	0	0	18	0	2	0	0	0	0	0	95	0	35	0	16	0	0	0	0	0	8	2	0	0	7	11	0	23	0	0	28	0	0	9	2	0	0	11	0
7804d1e02e5a786505a7b348e8e8b045	0	20	0	0	0	0	0	0	0	0	0	0	0	0	0	0	4	0	0	0	0	0	0	0	122	0	0	0	0	99	30	61	0	0	51	0	0	109	11	0	0	0	0	37	0	0	12	0	39
438a89930e16704b21916da24845c107	0	0	0	0	0	0	0	0	0	0	0	0	0	0	0	19	0	0	0	0	0	10	173	2	13	0	0	18	3	31	13	2	13	14	5	2	10	17	9	22	23	11	3	5	0	21	24	0	9
9fd426ad60f3fa895d83eabd0a717f8e	0	0	16	7	85	0	0	0	0	0	0	8	0	0	0	0	0	0	0	0	0	28	0	0	3	0	0	20	37	0	10	26	3	4	4	0	0	5	6	5	4	0	63	63	0	2	5	6	17
d235894f12f1d5a95ba2d95f093ec64e	1	0	0	0	9	0	0	0	0	0	0	0	0	0	0	0	0	0	0	0	0	0	0	0	5	0	0	81	0	0	1	0	0	0	0	0	130	7	0	0	0	0	11	32	0	0	0	52	20
0410430c82c50e29e33d346c2dae181f	0	0	0	0	0	0	11	0	0	0	0	0	0	0	0	0	0	0	0	0	0	0	0	0	53	0	0	0	0	0	27	0	0	0	0	0	0	30	48	24	0	0	0	31	0	0	61	120	50
d8cc26c54557a0dbbd39aa2bf031a6a0	16	0	22	21	2	0	0	0	391	0	5	0	0	0	0	0	0	0	0	0	0	0	2	0	0	0	10	0	0	0	0	0	0	0	0	0	0	0	0	0	0	0	0	0	0	146	118	0	0
1e6f521df39bb630c45658a88afc0b87	0	0	0	0	0	0	0	0	11	2	2	0	0	0	0	0	0	0	0	0	1	0	0	0	46	0	0	14	0	0	51	0	0	0	0	8	29	139	34	24	81	0	0	30	0	1	104	0	48
6b83bda640641dc996894c8150b38daf	0	0	0	0	0	0	0	102	17	608	0	0	0	0	25	0	0	0	0	0	0	0	0	0	0	0	0	0	0	0	0	0	0	0	0	0	7	0	0	0	0	0	0	0	0	0	0	0	0
358cbb05f8163d1443aaa4b942ffc75e	0	0	0	2	0	0	0	0	0	0	0	0	0	0	0	0	0	0	0	0	0	0	0	397	0	0	0	21	0	0	58	0	0	0	0	0	31	0	0	4	0	0	37	77	0	0	3	0	3
cf9229a79af2e18823ccc4e10a910198	0	0	0	0	0	0	0	0	0	0	0	0	0	0	0	0	0	0	0	0	0	0	0	0	0	0	0	0	0	0	0	0	0	0	0	0	0	0	0	0	0	0	0	0	0	0	0	0	0
319dd36ee530f16480f330e7684a25b9	0	0	0	0	0	0	0	0	0	0	0	0	0	0	0	0	0	0	0	0	0	0	0	0	299	0	0	0	0	0	17	161	0	0	173	0	0	17	29	43	0	0	0	0	0	0	40	1	16
7c2c5a5c69b6468a8248a3dc902ac3c4	0	0	7	0	0	25	0	0	0	0	0	0	0	0	0	0	0	0	0	0	0	0	0	0	0	0	0	0	0	0	0	0	0	0	0	0	0	0	0	0	0	0	0	0	0	0	0	0	0
e5bd7c7cf85d6781f21911bfd17444e0	0	0	0	0	0	0	0	0	0	0	0	0	0	0	0	0	0	0	0	0	0	0	0	0	0	0	0	0	0	0	0	0	0	153	7	0	1	0	95	0	0	0	22	0	0	18	0	13	0
b0860cccddd337a8d6351a43bc366418	0	0	0	0	0	0	0	0	0	0	0	0	0	0	0	0	0	0	0	0	0	0	0	0	32	0	0	0	0	0	247	0	0	0	0	0	0	63	72	57	0	0	0	91	0	0	38	0	55
7397cdf1cdb4610951b59b7d09a3538e	0	0	0	0	0	0	0	0	0	0	0	0	0	0	0	0	0	0	0	0	0	0	0	0	45	0	0	0	0	0	326	0	0	0	0	0	0	78	74	47	0	0	0	0	0	0	35	0	86
78a481b9e0d52cd913355c1cb27c089c	0	0	163	0	1	8	0	0	0	0	0	29	0	0	0	0	0	0	0	0	0	0	0	0	0	0	14	0	57	0	0	0	12	15	2	0	11	0	3	0	28	2	15	0	0	4	0	22	53
44de1f9d27aa934bdd24bca8cdbb2416	0	0	0	0	0	0	0	0	0	0	0	0	0	0	0	0	0	0	887	0	0	0	0	0	0	0	0	0	0	0	0	0	0	0	0	0	0	0	0	0	0	0	0	0	0	0	0	0	0
2bdc93236c99fb25e6e466c7f21b7465	0	0	0	0	0	0	0	0	0	0	0	0	0	0	0	0	0	0	0	0	0	0	0	0	0	0	0	0	0	0	0	0	0	0	0	0	0	0	0	0	0	0	0	0	0	0	0	0	0
6dec4105bada2ee195af01e8290209e2	0	0	0	0	0	0	0	0	0	0	0	0	0	0	0	0	0	0	0	0	0	0	0	0	0	0	0	0	0	0	0	0	0	0	0	0	0	0	0	0	0	0	0	0	0	0	0	0	0
5291b537d7681852690e676afe27beed	0	0	0	0	0	0	0	0	0	0	0	0	343	0	0	0	0	0	0	0	0	0	561	0	0	0	0	0	0	0	0	0	0	0	0	0	0	0	0	0	0	0	0	0	0	0	0	0	0
bba13fa9e52a71f88be692013038c3e0	5	0	1	0	0	0	0	0	85	0	0	2	0	0	0	17	0	682	0	0	0	4	0	0	4	0	4	4	3	2	0	3	6	0	4	5	2	6	2	5	2	0	3	4	0	0	0	0	3
df198694f3445bdf2775400080d40fcb	0	0	0	0	0	0	0	0	0	0	0	0	0	0	0	0	0	0	0	0	0	0	0	0	22	0	0	0	149	0	52	0	0	0	0	0	0	63	60	41	0	0	0	62	0	0	24	0	239
c5056aba0b1584deacf448d15e162642	0	0	0	0	0	0	0	0	0	0	0	0	0	0	0	0	0	0	0	0	0	0	0	0	0	0	0	0	0	0	0	0	0	0	0	0	0	0	0	0	0	0	0	0	992	0	0	0	0
23611ef42c655bd34b94550b06b13288	0	0	0	0	0	0	0	259	0	0	0	0	0	0	92	0	0	0	0	0	100	0	0	0	12	0	0	0	70	0	4	0	16	20	26	0	20	5	6	3	21	0	2	0	0	57	11	11	100
15608b725349e9d75e1e73bfb487cbb8	0	0	0	0	15	0	0	0	0	0	0	0	0	0	3	0	0	0	0	10	0	0	0	0	19	0	0	97	0	0	76	0	0	0	3	0	151	30	21	31	12	0	1	53	0	0	17	3	31
5eff7dda168fa56bc276763978f39314	0	0	0	0	0	0	0	0	0	0	0	0	0	0	0	0	0	0	0	0	0	0	0	0	0	0	0	0	0	0	0	0	0	0	0	0	0	0	0	0	0	0	0	0	0	0	0	0	0
12baef089c7ce7eba486645b13a17d82	0	0	0	0	0	0	0	0	0	0	0	0	0	1057	0	0	0	0	0	0	0	0	0	0	0	0	0	0	0	0	0	0	0	0	0	0	0	0	0	0	0	0	0	0	0	0	0	0	0
062b863c2dd87e10bc0df6a1b52e46b7	0	0	0	0	0	0	0	0	0	0	0	0	0	0	0	0	0	0	0	0	0	0	0	0	0	0	0	0	0	106	0	0	0	39	9	0	51	121	0	0	203	0	21	0	0	4	0	24	0
e8b0a4bacc432110ea537f1886b18594	0	0	0	0	0	0	0	0	0	0	0	0	0	0	0	0	0	0	0	0	0	0	0	0	0	0	0	0	0	0	0	0	0	0	0	0	0	0	0	0	0	0	0	0	0	0	0	0	0
ea0c40d3ef51287b073ae1db9cc06f17	0	0	0	0	0	0	0	0	0	0	0	0	0	0	0	0	0	0	0	0	0	0	0	0	0	0	0	0	0	0	0	0	0	0	0	0	0	0	0	0	0	0	0	0	0	0	0	0	0
ceb4d89513d3ef016a2d08cb69d85743	0	0	90	0	0	0	0	0	0	0	0	0	0	0	0	0	0	0	0	0	0	0	0	0	0	0	0	0	0	0	0	0	0	0	0	0	0	0	0	0	0	0	0	0	0	0	0	0	0
f9f7cdf58746e7a86ea4f6c767d798b0	0	0	0	0	0	0	0	181	0	0	0	0	0	0	0	0	0	0	863	0	0	0	0	0	2	0	0	0	7	0	5	0	0	0	0	0	0	2	4	3	0	0	0	5	0	0	0	0	23
d9513fe9df238dd59716b72cf054284f	0	0	0	0	0	0	0	0	0	0	0	0	0	0	0	0	0	0	0	0	0	0	0	0	0	0	0	0	0	0	0	0	0	0	0	0	0	0	0	0	0	0	0	0	0	0	0	0	0
d6d16a47643e0717bfb78686494fdfac	175	2	54	0	0	0	0	0	0	0	0	0	0	1	0	0	0	0	0	0	0	0	17	0	0	0	167	0	0	0	0	0	0	0	2	0	0	0	0	0	0	233	0	0	326	0	0	0	0
2fe634da08ca44577bf88d57da4a6720	0	0	0	0	0	0	0	0	0	0	0	0	0	0	0	0	0	0	0	0	0	0	0	0	0	0	0	0	2	369	0	0	0	20	7	0	32	113	0	0	157	0	33	0	0	19	0	31	0
0467dd1d7a8543a29ae93b1e5bd13e68	0	0	0	0	0	0	0	0	0	0	0	0	0	0	0	0	0	0	1214	0	0	0	0	0	0	0	0	0	0	0	0	0	0	0	0	0	0	0	0	0	0	0	0	0	0	0	0	0	0
36679a166916318d37c7620e850d3593	18	0	0	0	0	0	0	0	0	0	0	0	0	10	0	19	0	0	0	0	0	71	0	0	52	0	4	35	14	0	45	12	83	104	10	0	52	30	101	100	22	0	11	41	0	5	83	5	60
31f232781685558bf9d62e35e8f237f9	0	0	0	0	0	66	0	0	0	0	3	0	0	0	0	0	0	0	0	0	0	0	909	0	0	0	0	52	0	0	0	0	2	0	0	22	2	0	0	0	0	0	18	8	0	63	42	3	0
45758dfc0b2ccd7b1b3ce4c0d8f88929	0	0	0	0	0	0	0	0	11	0	11	0	0	0	0	0	0	0	0	0	0	0	0	0	83	0	0	56	0	0	52	0	4	0	0	0	99	207	40	22	35	0	1	63	0	12	160	0	30
c0365c6908c43bcf98ab9e81c9b24597	108	4	148	489	10	28	0	0	13	0	75	13	0	0	0	174	0	11	0	9	0	0	3	0	0	0	246	0	0	0	0	0	0	0	0	0	0	0	0	0	0	0	0	0	0	0	0	0	0
5bc976d1ea865eca229bdbd7e8975dc0	0	0	0	0	0	0	0	0	31	2	8	0	0	0	0	0	0	3	0	0	1	3	0	4	77	0	0	42	0	0	79	0	0	0	3	0	64	186	40	71	60	0	0	48	0	33	168	2	87
d26e97ba5ed7291a3d1ab6c77982a0c8	0	1	4	0	0	10	5	0	0	0	0	0	31	0	0	0	121	0	0	10	0	57	336	1	0	126	0	0	17	0	0	0	63	18	0	5	0	0	0	94	67	40	22	0	0	112	158	0	0
ba235c57da8e742546bca1fa050d1972	0	0	0	0	0	0	0	0	0	0	0	0	0	0	0	0	0	0	0	0	0	0	0	0	0	0	0	0	0	0	0	0	0	0	0	0	0	0	0	0	0	0	0	0	0	0	0	0	0
9493be0dc8408ab99c2a55038c7b1b27	0	0	0	3	0	0	0	0	0	0	0	0	0	0	0	0	0	0	0	0	0	18	0	0	40	0	0	0	0	0	53	0	17	295	0	0	0	88	504	89	8	0	0	85	0	0	50	0	61
eb21b6c46bd539872271ecd27639b7ba	0	0	0	0	0	0	0	0	0	0	0	0	3	0	0	0	0	0	0	0	0	102	0	0	10	0	0	17	24	0	10	19	93	16	3	18	4	5	14	93	4	317	0	4	0	14	14	31	7
f6e9b44f06f4f6b18a218d30ad74855c	4	0	0	0	11	0	0	0	1033	0	0	0	0	0	0	0	0	3	0	0	0	7	0	0	8	0	118	4	19	0	7	37	5	3	9	0	4	0	3	10	2	0	5	4	0	6	10	4	12
a13e298db82556fe89b383175a513f36	0	0	0	0	0	0	0	0	0	0	0	0	0	0	0	0	0	0	0	0	18	0	73	0	0	0	0	0	0	0	0	0	0	0	0	0	0	0	0	0	0	1048	0	0	10	0	4	0	0
11f183d05837c3c6485965e469dd9252	0	0	0	0	0	0	0	0	0	0	0	0	0	0	0	0	0	0	0	0	0	0	1629	0	0	0	0	0	0	0	0	0	0	0	0	0	0	0	0	0	0	0	0	0	0	0	0	0	0
ad3a6e1cab9989174d402a51025f19d9	0	0	0	0	0	0	0	0	0	0	0	0	0	0	0	0	0	0	0	0	0	0	0	0	0	0	0	0	0	0	0	0	0	0	0	0	0	0	0	0	0	0	0	0	1655	0	0	0	0
0cefb7555ffdbcb53a4ba4fd04726470	0	0	0	0	0	0	0	0	0	0	0	0	0	2	1659	0	0	0	0	0	0	0	0	0	0	0	11	0	0	0	0	0	0	0	0	0	0	0	0	0	0	0	0	0	0	0	0	0	3
b3f0958c73c819317be6595c8f921244	0	0	0	0	0	0	0	0	58	0	0	0	0	0	123	0	0	0	0	0	0	64	0	0	0	0	0	59	74	0	0	33	0	0	0	0	0	0	0	0	0	0	0	0	0	0	0	185	0
73a868606a7187f31a471b076698f103	0	0	0	0	0	0	0	0	0	0	0	0	0	0	0	0	0	0	0	0	0	352	0	221	9	32	0	38	105	0	19	83	222	0	0	0	0	3	3	223	0	0	24	28	0	12	17	3	15
df7fbf464969c664ef775e6eb84c5bfc	0	0	0	0	0	0	0	0	0	0	0	0	0	0	0	0	0	0	0	0	0	0	0	0	284	0	0	0	3	0	171	204	0	0	265	0	0	0	0	0	0	0	77	80	0	182	254	0	8
43fb8c6295d7b8dc06d2b116a4b38230	0	0	0	0	0	0	0	0	0	0	0	0	0	0	0	3	0	0	0	0	0	11	0	0	4	0	0	12	17	0	3	5	19	37	12	35	26	58	47	6	64	0	111	106	0	5	3	84	6
76ae3a291ba73dd123627be8cabf4a5e	0	0	0	0	0	0	0	0	0	0	0	0	0	0	0	0	0	0	0	0	0	0	0	0	0	0	36	0	0	0	0	0	0	0	0	0	0	0	0	0	0	0	0	0	1822	0	0	0	0
8dccdcfaa607e7fa6cdb48b9fcd70254	3	0	4	48	0	0	0	0	0	14	0	0	158	59	0	0	0	0	0	0	0	0	0	0	42	484	6	0	6	0	159	13	0	0	9	0	3	17	0	0	11	227	34	44	0	30	53	102	35
949bc2fd882e68c18f429cb5b00a08f8	0	73	244	3	117	10	2	0	0	0	0	23	0	3	0	0	66	0	6	0	0	0	0	0	33	0	0	338	0	0	84	6	15	73	25	0	80	42	90	23	15	0	42	63	5	0	15	37	35
edb3ca01ee46e6c27fb7c6c63056f058	10	0	2	10	0	0	3	0	21	0	0	2	0	23	0	0	5	14	0	0	1	29	0	9	83	2	51	19	27	37	78	14	56	5	9	3	33	298	43	102	179	2	8	68	14	40	143	9	88
707e51693157605c4aca14ab3d0ea46e	0	0	0	4	0	0	0	143	0	0	0	0	0	0	0	0	0	0	0	0	0	181	0	0	0	0	0	100	96	0	0	48	47	0	0	0	0	0	0	0	0	0	0	0	0	0	0	175	0
2309261c054d48a6ac6303a54b2fce90	0	0	0	0	203	153	0	0	13	11	2	0	95	0	160	0	0	0	0	0	0	43	0	0	13	0	735	41	71	0	18	61	0	0	0	0	0	3	9	11	0	0	125	87	126	16	48	0	8
16eba58f634a9a9cd16aa8eee67a0132	0	0	0	10	21	0	8	26	0	6	3	0	3	0	0	0	26	0	5	102	0	33	129	6	86	0	22	48	43	5	84	49	37	50	57	45	77	55	86	59	34	30	51	72	7	45	99	160	88
a0e0cb1733a1ef2e5947506af7fb52fe	20	0	0	0	11	0	0	0	0	3	0	0	0	0	0	0	0	0	38	0	0	8	45	0	3	0	5	0	4	0	0	8	31	70	13	103	29	0	45	9	37	0	0	0	0	17	0	11	0
f501841b14c67a357e0772cd5b04f693	0	12	0	0	210	0	0	0	0	0	0	0	0	68	0	0	0	0	0	0	0	0	0	341	51	0	137	86	0	0	45	0	0	159	0	0	86	89	357	61	0	0	21	122	0	4	46	0	76
306349420684cd401132f6b47409fca4	0	0	0	0	0	0	0	0	0	242	0	0	0	0	0	0	0	0	0	0	0	0	0	0	0	2150	0	0	0	0	0	0	0	0	0	0	0	0	0	0	0	0	0	0	0	0	0	0	0
caddfc9fc5608c448e16012f635f30bb	0	27	0	0	11	6	2	0	0	0	0	0	0	0	0	0	0	0	9	0	0	109	0	0	54	0	0	92	71	0	0	55	103	279	52	36	46	36	353	103	50	0	65	73	0	85	114	60	71
507d23481ac9265efeab76e4f5d88a5f	0	0	0	8	0	0	0	0	25	0	0	0	0	0	0	2441	0	0	0	0	0	0	0	0	0	0	0	0	0	0	0	0	0	0	0	0	0	10	0	0	20	0	0	0	0	0	0	0	0
c16da6a0c3c3136e21f7b949bc961ca9	0	0	0	0	0	0	0	0	0	0	0	0	0	0	0	0	0	0	0	0	0	113	0	0	0	0	0	136	126	0	0	94	0	0	0	0	0	0	0	0	0	0	0	0	0	0	0	268	0
7ae3e2c6cc476b92857fca6e78246ab9	0	0	0	0	62	0	0	0	0	0	0	0	0	0	0	0	0	0	0	0	0	1	0	0	85	0	0	126	47	0	139	6	0	0	0	0	182	62	67	29	0	0	39	123	66	0	166	16	128
a82ebea7f8bf727cbce7b99daa55e30c	0	0	0	0	0	0	0	0	0	0	0	0	0	0	0	0	0	0	0	0	0	0	106	0	8	0	0	0	71	0	0	15	0	13	16	0	14	0	0	0	18	0	13	0	0	53	75	15	72
64ba29df38fb67b6bb5a67c53076d4bd	0	0	0	0	0	0	0	0	0	0	0	0	0	0	0	0	0	0	0	0	0	0	0	0	0	0	0	0	0	0	0	0	0	0	0	0	0	0	0	0	0	0	0	0	0	0	0	0	0
5452040154e7523c19ffbdff1ad1b79d	0	0	0	0	0	0	0	0	0	0	0	0	0	0	0	0	271	0	0	0	1264	0	1	0	0	0	0	0	0	0	0	0	0	0	0	0	0	0	0	0	0	0	0	0	0	0	3	0	0
082fc61fa667615e6b3cf56668a16dc8	0	0	0	0	2	0	0	0	0	0	0	0	0	0	0	0	0	0	0	0	0	5	0	0	0	0	0	8	26	759	0	0	0	0	0	0	0	0	0	0	0	0	0	2	0	0	0	0	24
3e1025edfb232995f069d0e5d8a2878c	0	0	0	0	0	0	0	0	0	11	0	0	0	0	0	0	0	0	81	0	0	13	0	0	144	0	0	118	26	0	111	34	20	327	36	49	77	31	504	85	8	31	41	120	0	8	175	0	110
381508f180618990836d312bfe9751cf	0	0	0	0	0	0	0	0	0	0	0	0	0	0	0	0	0	0	0	0	0	0	0	0	0	0	0	0	0	0	0	0	0	0	0	0	0	0	0	0	0	0	0	0	0	0	0	0	0
7dba2810bd49935bdc802357af10f74e	0	0	0	0	0	0	0	0	0	0	0	0	470	0	0	0	0	0	5	0	0	0	0	0	0	0	0	0	52	0	0	19	0	35	62	0	0	522	0	0	660	0	69	0	5	0	0	92	0
b8228dbf37ee972935c70bf5b060006a	0	0	0	0	0	0	291	0	0	0	0	0	0	0	0	0	0	0	0	0	0	0	0	0	0	0	0	0	0	0	0	0	0	0	0	0	0	0	0	0	0	0	0	0	3176	0	0	0	0
277bd5919a244db6d7b0b3aee2d29b1a	0	0	0	0	0	0	0	0	0	0	3	0	0	0	0	0	0	0	0	0	0	0	0	0	45	0	0	0	49	0	58	0	100	208	137	0	111	29	112	24	95	0	266	194	0	159	58	538	116
a62bf33e068229db13448f816fedebd6	0	0	0	0	0	0	0	5	0	1	3	0	0	320	170	0	0	0	0	0	450	0	0	0	22	0	0	3	53	0	27	12	6	10	6	0	8	17	12	5	7	0	5	17	0	40	50	0	74
8eaffd1b19e15d57ae927d3b51b4bb3a	0	0	0	0	0	0	0	0	0	2	0	0	0	3952	0	0	0	0	0	0	0	0	0	0	0	0	0	0	0	0	0	0	0	0	0	0	0	0	0	0	0	0	0	0	0	0	0	0	0
5bdeb7a3b024470a04bbd58eea926fca	0	0	0	0	0	0	0	2	0	5	0	0	0	314	1891	0	0	0	0	0	257	1	0	0	34	0	61	4	122	0	23	11	0	0	0	0	0	16	8	37	0	0	0	13	873	17	74	0	149
5ad8f217bfe2324bc99ae08ef829dbc0	0	10	34	0	93	2	0	0	0	3	0	238	0	0	4	3	0	0	27	0	0	41	0	0	0	0	0	41	27	0	0	30	36	0	6	88	0	0	0	0	0	0	54	38	0	37	62	125	0
6ccf3c648235a8ee151c2f2e88fbb987	0	0	3	22	8	4	0	0	0	8	0	0	0	0	0	0	512	0	30	0	21	341	117	0	27	0	0	0	51	0	98	29	297	206	0	68	27	71	352	513	31	0	44	169	0	76	181	73	128
6d567642115ff8bb61f9ba19200257fc	0	0	0	0	140	0	0	15	4	222	0	0	1168	0	0	0	0	0	289	0	0	0	0	494	20	0	0	3	0	0	14	0	0	273	0	0	0	18	609	19	0	0	0	29	0	0	15	0	0
0596fd69c3fc112b711e18ce86b9c91e	0	0	43	0	0	3	0	0	0	0	0	0	0	0	0	0	0	0	0	0	0	39	0	0	0	0	0	88	44	0	0	21	0	0	0	973	0	367	0	0	239	0	0	0	0	0	0	0	0
7b667e7bfec6678b45ea85fd2a48b305	0	0	0	0	0	11	0	0	0	0	0	0	0	0	0	0	0	0	0	39	0	87	0	0	218	123	0	0	25	0	19	179	95	182	225	0	34	277	33	87	418	217	285	201	0	59	29	427	13
d426a7ee6544bfba390ca4257ff9eb28	0	0	0	0	0	0	0	0	0	0	0	0	0	0	0	0	0	0	0	0	0	0	0	0	0	0	0	0	0	0	0	0	0	0	0	0	0	0	0	0	0	0	0	0	0	0	0	0	0
74e51598668c49ba4841fd3a4e205247	0	0	0	0	0	0	0	0	0	0	0	56	150	0	0	0	0	0	0	0	0	0	0	6	178	0	0	0	0	0	5	95	0	0	109	0	0	6	0	0	0	1040	0	9	0	0	0	0	0
ee60c98fa1e4d1936b8e533411b28474	66	5	14	0	220	0	0	0	2	0	0	0	32	13	0	0	0	0	0	0	14	313	0	0	24	0	804	104	373	0	16	482	6	32	7	0	0	10	33	21	8	0	28	44	0	5	24	477	19
453eb4936301b1554768760e97787d22	0	0	0	0	0	0	0	0	0	0	0	0	0	0	0	0	0	0	0	0	0	2	0	0	62	0	0	104	218	0	53	0	61	85	51	0	224	122	137	65	118	0	218	355	0	27	45	97	469
366b1eadc26f3c0c84801740464fecf2	0	0	0	0	0	0	0	464	0	50	0	0	3	0	0	0	0	0	0	0	0	0	0	0	119	0	190	0	0	0	1105	0	0	0	0	0	0	226	233	184	0	0	393	1278	0	0	100	0	186
a24594b8da76288e77044f117b056813	0	324	178	0	0	2	15	0	0	0	0	30	0	22	0	2	0	0	29	0	25	0	0	1	0	1734	0	0	0	0	138	0	0	0	81	0	165	0	0	0	30	0	400	144	1	179	187	948	0
c995c91cce8726944e686a7060559f5d	17	90	30	22	2	0	2	4	322	4	25	5	2	4	0	347	0	9	5	3	0	38	0	0	44	4	46	468	28	0	37	50	158	151	197	11	1741	24	45	30	155	0	136	25	5	177	29	145	25
a99fe7c75fe1aa28ae96047b6905119e	0	0	0	0	0	0	0	408	39	0	0	0	0	0	0	0	0	0	586	0	0	0	0	0	0	0	0	0	0	0	0	0	0	0	0	0	0	0	0	0	0	0	0	0	5265	0	0	0	0
30b46f6655f6de5d0d027cd919ab5274	0	0	0	0	871	0	0	290	62	157	0	0	0	3	227	0	0	0	1770	0	0	0	0	0	0	0	6	0	0	0	0	0	0	0	0	0	0	0	0	0	0	2	0	0	3637	6	0	0	0
03537a2e57d030b8722e56288ee10375	0	0	0	0	0	0	22	0	0	0	4	0	393	0	0	0	0	1	29	0	0	0	0	12	0	0	0	0	0	0	0	0	0	0	0	0	0	0	0	0	0	0	0	0	0	0	0	0	0
3fbef6e17e31109de4f865e420319698	0	0	0	0	0	109	0	167	0	0	0	0	0	0	0	0	0	5	0	0	0	0	0	61	91	0	24	0	675	0	67	0	85	112	118	0	244	148	0	75	236	0	243	174	0	98	101	703	1135
b119757b7849b8c7e9b2e787abff0179	0	0	0	0	0	0	0	0	3	0	0	0	0	0	0	0	0	0	0	0	0	0	0	40	146	0	244	0	0	0	91	17	0	467	39	0	28	187	821	134	34	0	33	191	2	0	32	0	150
6d29aa593151ea435cdbf21bd40a7afb	3	70	497	0	0	2	0	0	2	44	0	0	0	5	0	0	0	0	1	0	0	83	589	380	51	0	23	457	0	0	80	1	138	79	1	1408	555	0	78	110	0	0	0	9	0	119	226	0	79
e2a6169c3bfa54e9f6956cf4adc898d0	2	0	0	0	0	0	0	0	0	0	0	0	257	0	0	0	0	0	0	0	0	139	0	57	0	0	0	175	35	0	49	0	140	10	0	486	211	9	101	187	0	70	0	0	0	4	0	0	39
ccd367a641fd2c7d6aeb450c3380d02b	0	125	0	420	273	2	10	213	0	0	7	26	134	2	8	12	0	0	2	0	0	464	61	0	302	0	264	251	247	0	356	246	315	188	193	0	200	219	313	503	179	0	173	322	9	161	234	414	286
14c53737b196105cf6fa7fdc15996413	0	4	0	75	0	63	11	13	353	2	50	6	4	0	0	94	19	8400	6	17	2	42	27	31	45	10	0	31	35	6	38	53	44	34	43	9	55	56	18	41	46	0	18	13	0	46	37	39	19
3d11f87cb00f6bc7ac8ebf11925f6518	7	0	10	164	26	5	9	6	2	9	0	324	55	7	5	0	526	0	21	206	37	117	457	55	220	166	11	221	62	189	176	114	191	289	193	52	415	495	336	225	494	839	214	212	7	78	88	236	171
2d80bafc3225a02865c10254cbc505c1	34	88	62	0	119	124	0	48	12	11	0	144	223	6	10	2	0	0	35	0	0	133	2079	7	239	2	603	55	243	0	238	103	163	248	155	289	132	208	435	325	153	765	255	391	0	216	393	203	463
c460f5796bc9265ff4204ae2f167f61e	0	6	26	6	7	0	2	0	6	42	0	437	18	3	7	9	93	0	281	994	0	15	1777	36	152	2002	1082	29	66	0	89	120	37	68	171	572	16	36	75	27	40	654	54	58	23	32	85	42	122
fe1bd671fe6c4229be9ca70fe938e3ca	1175	0	526	6	10	20	0	0	688	2	0	6	35	3	2	9	6	0	0	4	157	136	61	18	384	12	32	30	474	32	263	95	244	63	158	20	110	268	171	447	109	77	161	285	0	494	1089	55	1266
37d6adc24eef33f88fe7225089485df0	23	8	1	37	30	0	0	15	10	11	0	2	249	7	4	2	1489	0	5	459	131	31	30	406	153	93	134	171	43	237	80	61	92	327	128	45	375	160	374	74	269	20	194	180	6	48	58	455	117
322e829670f7209f6fc040d50e4aa551	0	0	0	0	476	0	0	0	154	267	0	0	0	0	4058	0	0	0	0	0	0	369	0	0	0	3082	0	374	421	0	0	293	0	0	0	0	0	0	0	0	0	2	0	0	0	0	0	794	0
acefcf8338a813ef881da29bc8fd8959	0	0	0	0	61	0	0	0	0	0	7	0	0	0	0	2	0	0	30	680	0	219	701	0	77	0	38	1210	522	432	289	92	50	0	0	0	1593	251	280	368	0	0	0	419	0	87	317	0	906
c9f3f369b4b8aca28d46b1874a6504b4	34	5	169	14	13	0	10	2	133	0	40	0	0	0	14	0	64	0	2	28	25	758	1110	0	448	26	122	334	339	0	238	745	652	221	603	768	158	119	127	474	198	766	208	152	0	635	547	316	247
94c23922f69b8f41298f239b384ab331	0	0	0	0	0	0	0	12	0	32	0	0	0	0	171	0	0	0	0	0	821	4	0	1563	23	0	0	0	79	0	14	5	20	15	38	0	11	17	21	28	22	0	12	27	181	90	89	4	128
eff04e85837381d310b38bea0ec947f0	0	26	0	0	0	12	44	41	15	21	0	1020	4	1358	47	0	1471	2	236	0	0	256	0	0	220	0	102	317	1189	0	198	203	0	0	0	0	0	750	427	288	248	0	797	2201	575	0	186	53	1424
a083fadacc7cc33ab65f4dd84b604596	0	0	0	36	0	0	27	0	0	0	0	31	0	0	22	4	0	0	0	0	0	1199	0	0	149	0	0	253	286	0	136	224	768	57	45	0	66	574	302	1452	306	0	259	569	0	0	38	322	195
428efd7fa395f7f3bef0e244d1c8441e	26	0	91	57	390	7	1	267	0	10	64	131	227	0	3	0	585	0	0	3319	53	526	868	85	418	0	38	313	597	0	90	495	497	1032	414	0	300	542	950	478	819	1764	241	256	13	95	28	0	416
42a206f75aefe90d491fbc2598196fd9	0	38	0	0	0	19	0	32	6	69	0	1333	0	0	0	2	6062	0	26	0	0	506	0	171	219	0	0	0	0	0	0	179	593	0	167	0	0	0	0	948	0	0	528	563	321	40	0	244	0
c16cc5b0df23599a5f860ff688e43dff	879	0	197	38	0	0	4	0	0	0	0	0	198	242	17	0	0	0	0	0	845	139	0	15	573	2899	334	320	763	0	413	129	504	0	462	0	391	5193	0	581	4598	3	923	1214	0	606	1009	45	1778
bbdea1cc498c55cd4d7c2ed3882436f6	43	0	287	0	52	0	64	19	16	81	0	0	0	0	0	7	0	3	6	4127	547	649	0	0	1367	966	66	683	0	3086	1294	635	844	2985	916	59	1775	0	4047	1273	0	0	368	532	36	243	386	2662	0
[truncated: 24 more columns]

## Sheet: Tab. 4
sid	90041005	90041072	90041341	90041363	90041388	90041399	90041411	90041444	90041494	90041591	90041681	90041762	90041765	90042056	90042097	90042156	90042336	90042394	90042437	90042457	90042479	90044081	90044109	90044362	A1911020029	A1911020035	A1911020038	A1911020042	A1911020043	A1911020044	A1911020046	A1911020047	A1911020049	A1911020050	A1911020053	A1911020055	A1911020057	A1911020060	A1911020061	A1911020062	A1911020093	A1911020094	A1911020095	A1911020096	A1911020097	A1911020100	A1911020101	A1911020102	A1911020109
Acidaminococcus	0	0	0	0	0	0	0	0	0	5	0	0	0	0	10	0	0	0	0	0	66	0	0	0	0	0	2	0	2	0	3	0	2	0	0	0	0	0	0	10	0	0	2	0	2	0	0	3	0
Actinobacillus	0	0	0	0	0	0	0	0	0	0	0	0	0	0	0	0	0	0	0	0	0	0	0	0	0	0	0	0	0	0	0	0	0	26	14	112	29	0	121	0	16	25	0	19	28	0	0	31	21
Actinomyces	0	0	0	0	0	0	0	0	0	0	0	0	0	0	0	0	0	0	0	0	0	0	0	0	0	0	0	0	0	0	0	0	0	0	0	0	0	0	0	0	0	0	0	0	0	0	0	0	0
Aggregatibacter	0	0	0	0	0	0	0	0	0	0	0	0	0	0	0	0	0	0	0	0	0	0	0	0	0	0	0	0	0	0	0	0	7	0	0	0	0	0	0	35	0	6	0	0	0	0	0	2	0
Akkermansia	0	0	0	0	3	0	0	66	0	0	5	0	909	0	0	0	0	0	0	0	0	0	0	0	0	21	0	0	8	24	0	0	0	0	3	2	52	22	0	42	0	2	30	37	0	13	19	2	18
Alistipes	0	329	436	6	7	15	0	14	309	8	152	0	61	9	253	0	12	2	147	0	68	26	0	13	274	367	659	684	439	587	497	386	626	247	543	267	350	352	467	390	479	428	393	264	267	612	411	327	287
Anaeroplasma	0	0	0	0	0	0	0	0	0	0	0	0	0	0	0	0	0	0	0	0	0	0	0	0	0	0	0	0	0	0	0	0	0	0	0	0	13	0	0	0	0	0	0	0	0	0	0	0	0
Aquicella	0	0	0	0	0	0	0	0	0	0	0	0	0	0	0	0	0	0	0	0	0	0	0	0	0	0	0	22	0	0	0	0	0	0	0	0	0	0	0	0	28	0	0	0	0	0	0	0	0
Bacillus	122	13	615	191	86	0	13	34	301	0	4	17	3	0	0	0	0	0	0	0	0	13	11	174	0	0	0	0	0	0	0	0	0	0	0	0	10	0	0	0	0	0	0	0	0	0	0	0	0
Bacteroides	999	1256	527	2030	78	1683	9224	219	1308	104	741	75	5811	1812	780	11488	245	1764	3589	487	6372	3302	13	29	10358	4456	7948	9482	7969	4461	3569	7452	7036	9102	6810	6854	5024	4923	11497	3248	6570	4458	6305	3173	5152	5292	10660	2737	5276
Bifidobacterium	104	260	14	183	40	2	28	0	1044	14	10	1168	1114	0	2	64	10	19	32	0	29	0	3	0	131	488	533	167	206	1078	269	284	513	211	797	162	442	731	153	587	256	663	644	619	357	1348	602	372	241
Bilophila	0	21	14	0	3	5	102	0	22	0	0	0	129	7	26	26	8	0	3	6	21	0	0	0	55	86	131	86	72	33	84	88	59	34	160	77	48	43	88	99	50	37	41	57	47	98	41	59	51
Blautia	0	0	0	0	0	0	0	0	0	0	0	0	7	0	0	0	0	0	0	0	0	0	0	0	0	0	0	0	0	0	0	0	0	0	0	0	0	0	0	0	0	0	0	0	0	0	0	0	0
Brevibacillus	0	0	12	4	0	0	0	0	3	0	0	0	0	0	0	0	0	0	0	0	0	0	0	0	0	0	0	0	0	0	0	0	0	0	0	0	0	0	0	0	0	0	0	0	0	0	0	0	0
Burkholderia	0	0	0	0	0	0	0	0	0	0	0	0	0	0	0	0	0	0	0	0	0	0	0	0	0	0	0	0	0	0	8	0	0	0	0	0	0	0	0	0	0	0	0	0	0	0	0	2	0
Butyricimonas	0	20	14	10	0	3	0	0	12	0	18	0	0	0	14	0	0	0	0	0	74	0	0	0	23	25	105	62	58	0	18	20	27	3	55	0	9	0	33	32	28	6	8	0	4	55	2	4	20
Catenibacterium	0	0	0	0	2	0	0	0	0	0	0	0	0	0	0	0	0	0	0	0	0	0	0	0	0	0	0	0	0	0	0	0	0	0	0	0	0	0	0	0	0	0	0	0	0	0	0	2	0
Citrobacter	0	0	0	0	0	0	0	0	0	0	0	0	0	0	0	0	0	0	0	0	0	0	21	0	0	0	0	0	5	0	0	0	0	1	0	0	0	0	0	0	0	0	5	0	3	0	0	0	0
Clostridium	0	0	0	0	0	0	0	0	0	0	0	0	173	0	0	0	0	0	0	0	0	0	0	19	17	13	5	11	5	10	15	9	22	23	0	12	18	3	24	24	16	13	2	5	7	0	15	22	3
Comamonas	0	5	0	2	0	0	0	0	0	0	0	0	0	0	0	0	0	0	0	0	0	0	0	0	0	0	0	0	0	0	0	0	0	0	0	0	41	0	0	0	0	0	0	0	0	0	0	0	0
Coprobacillus	0	0	0	0	0	0	0	0	0	0	0	0	0	0	0	0	0	0	0	0	0	0	0	0	0	0	0	0	0	9	0	2	4	0	0	2	5	5	0	0	0	13	4	0	0	5	3	0	0
Corynebacterium	0	0	0	0	0	0	0	0	0	0	0	0	0	0	0	0	0	0	0	0	0	0	0	0	0	0	0	0	0	0	0	0	2	0	0	8	9	0	5	0	2	2	0	2	2	0	0	2	0
Cronobacter	14	1	39	29	18	0	2	2	44	0	0	0	0	0	0	0	0	0	0	0	0	0	0	0	0	0	0	0	0	0	0	0	0	0	0	0	0	0	0	0	0	0	0	0	0	0	0	0	0
Cupriavidus	0	0	0	0	0	0	0	0	0	0	0	0	0	0	0	0	0	0	0	0	0	0	0	0	0	0	0	5	0	0	0	0	0	0	0	0	0	0	0	2	3	0	0	0	0	0	0	2	0
Desulfovibrio	0	98	0	14	5	0	0	0	108	6	2	0	0	0	29	0	6	0	0	0	0	0	0	0	0	11	3	28	20	17	7	26	0	22	17	10	10	57	0	0	54	17	33	35	33	24	17	28	36
Dialister	18	229	0	5	2	0	0	153	739	162	0	13	0	126	324	4	23	10	95	11	0	2	7	19	59	111	52	158	174	128	226	105	157	22	5	60	79	96	138	365	112	97	217	10	21	40	97	119	140
Dokdonella	0	0	0	0	0	0	0	0	0	0	0	0	0	0	0	0	0	0	0	0	0	0	0	0	0	0	0	0	0	0	6	0	0	0	0	0	0	0	0	0	2	0	0	0	0	0	0	2	0
Dyella	0	0	0	0	0	0	0	0	0	0	0	0	0	0	0	0	0	0	0	0	0	0	0	0	0	7	0	0	0	0	0	0	0	0	0	0	0	0	0	0	0	0	0	2	0	0	0	0	0
Enhydrobacter	0	0	0	0	0	0	0	0	0	0	0	0	0	0	0	0	0	0	0	0	0	0	0	0	2	2	0	0	0	0	0	0	0	0	0	0	0	0	0	0	0	0	0	0	0	0	0	0	0
Enterobacter	0	0	0	0	0	0	0	0	0	0	0	0	0	0	0	0	0	0	6	0	0	0	0	0	0	0	2	5	5	12	0	6	29	0	0	0	0	0	0	46	0	10	0	0	0	0	0	0	0
Enterococcus	16	2	21	22	5	0	0	0	10	0	0	391	2	0	0	0	0	0	0	0	0	0	0	0	8	2	0	0	0	0	3	5	6	2	0	0	0	0	0	118	0	0	0	0	0	0	7	0	0
Eubacterium	0	32	0	2	0	0	0	0	0	2	0	2	6	0	4	4	33	0	0	0	0	0	0	3	19	11	4	10	5	6	58	13	19	33	0	3	12	0	17	29	3	9	6	7	2	0	22	46	5
Faecalibacterium	0	0	0	0	0	0	0	0	0	0	0	0	0	0	0	0	0	0	0	0	0	0	0	0	0	0	0	0	0	0	0	0	0	0	0	0	0	0	0	0	0	0	0	0	0	0	0	0	0
Gardnerella	0	0	0	0	0	0	0	0	0	0	0	0	0	0	0	0	0	0	0	0	0	0	0	0	0	0	0	0	0	0	0	0	0	3	0	21	17	0	9	0	0	4	0	4	4	0	0	5	3
Granulicatella	2	0	0	0	3	0	0	0	0	0	0	10	0	0	0	0	0	0	0	0	0	0	12	9	0	0	0	0	0	0	0	0	4	0	2	0	0	0	3	0	0	0	0	0	0	0	0	2	0
Haemophilus	12	0	10	6	0	0	0	0	51	0	0	21	0	14	0	6	3	23	0	0	2	6	275	0	298	90	47	45	68	29	94	93	102	199	17	118	40	27	178	148	17	56	12	25	40	10	166	53	25
Hafnia	16	0	0	0	0	0	0	0	0	0	0	0	0	0	0	0	0	0	0	0	0	0	0	0	0	0	0	0	0	0	0	0	0	0	0	0	0	0	0	0	0	0	0	0	0	0	0	0	0
Herbaspirillum	0	0	0	0	0	0	0	0	0	0	0	0	0	0	0	0	0	0	0	0	0	0	0	0	0	0	0	0	0	0	0	0	0	0	0	0	0	0	0	23	0	0	0	0	0	0	0	0	0
Holdemania	0	0	0	0	0	0	3	0	0	0	0	0	0	0	0	0	0	0	0	0	0	0	0	0	0	9	3	7	0	8	0	4	13	3	2	3	11	4	6	12	7	14	3	0	0	7	5	0	7
Klebsiella	0	0	0	0	19	0	0	0	0	0	0	68	0	0	0	0	0	0	2	2	0	0	5	0	428	180	63	91	112	3	157	163	126	211	4	163	98	2	533	375	4	5	3	6	9	0	188	8	3
Lactobacillus	0	0	0	0	0	0	0	0	49	0	0	0	2	0	0	0	0	0	0	0	0	0	0	0	11	8	9	0	29	11	15	7	7	6	5	6	395	12	9	12	2	4	50	10	2	12	21	6	28
Lactococcus	6	0	19	7	0	0	0	3	4	0	3	6	0	0	0	0	0	0	0	0	0	2	2	19	0	0	0	0	0	0	0	0	0	2	0	0	0	0	0	0	0	0	0	0	0	0	4	0	0
Luteolibacter	0	0	0	0	0	0	0	0	0	0	0	0	0	0	0	0	0	0	0	0	0	0	0	0	0	0	0	2	0	0	0	0	0	0	0	0	0	0	0	2	4	0	0	0	2	0	0	4	0
Megamonas	0	0	0	0	11	0	0	0	117	2232	0	2	0	1054	48	0	0	634	0	68	0	0	0	0	79	124	314	153	251	5	122	467	95	124	542	130	7	303	78	271	233	126	136	181	629	248	7	250	283
Megasphaera	0	49	0	4	0	0	0	0	0	0	0	0	0	0	6	0	0	0	50	23	42	0	0	0	8	35	42	9	53	379	30	28	230	0	41	0	58	140	18	41	0	222	182	27	0	90	101	15	50
Methylibium	0	0	0	0	0	0	0	0	0	0	0	0	0	0	0	0	0	0	0	0	0	0	0	0	0	4	0	0	0	0	0	0	0	0	0	0	0	0	0	28	0	0	0	0	0	0	0	2	0
Methylotenera	0	0	0	0	0	0	0	0	0	0	0	0	0	0	0	0	0	0	0	0	0	0	0	0	0	26	0	26	0	0	42	3	0	0	0	0	3	8	0	54	30	0	0	21	10	0	0	43	2
Mobiluncus	0	0	0	0	0	0	0	0	0	0	0	0	0	0	0	0	0	0	0	0	0	0	0	0	0	0	0	0	0	0	0	0	0	0	0	3	0	0	3	0	2	0	0	0	0	0	0	0	0
Moraxella	0	0	0	0	0	0	0	0	0	0	0	0	0	0	0	0	0	0	0	0	0	0	0	0	0	0	0	0	0	0	0	0	0	0	0	0	0	0	0	0	0	0	0	0	0	0	0	0	0
Neisseria	0	0	0	0	0	0	0	0	0	0	0	0	0	0	0	0	0	0	0	0	0	0	0	0	0	0	0	0	0	0	0	0	0	0	0	0	0	0	0	0	0	0	0	0	0	0	0	0	0
Niastella	0	0	0	0	0	0	0	0	0	0	0	0	0	0	0	0	0	0	0	0	0	0	0	0	0	0	0	14	0	0	5	0	0	0	0	0	0	0	0	0	5	0	0	0	0	0	0	12	0
Odoribacter	0	34	10	14	0	10	67	0	21	9	20	4	0	4	14	0	6	2	45	9	0	37	0	0	35	19	24	36	35	37	20	23	56	20	26	11	19	30	18	12	20	29	61	12	23	31	45	10	23
Oxalobacter	0	3	7	0	0	0	5	0	8	0	0	0	0	0	0	0	0	0	0	0	0	0	0	0	0	0	0	0	0	0	0	0	0	0	0	0	0	0	0	0	0	0	2	0	0	0	2	0	0
Paenibacillus	59	7	282	97	52	0	6	18	118	0	0	10	2	0	0	0	0	0	0	0	0	0	0	0	0	0	0	0	0	0	0	0	0	0	0	0	0	0	0	0	0	0	0	0	0	0	0	0	0
Parabacteroides	47	181	8	89	0	48	156	141	704	15	118	16	2530	6	97	175	15	6	271	19	156	377	0	10	558	511	712	1457	735	291	460	700	630	325	382	460	309	316	1087	706	827	338	389	288	379	240	308	256	402
Paraprevotella	0	240	0	232	0	69	0	0	105	0	0	0	0	0	25	0	15	3	0	76	0	2	0	20	19	8	21	8	28	56	30	17	78	0	0	0	0	1	15	12	0	36	14	0	3	0	0	4	12
Pelomonas	0	0	0	0	0	0	0	0	0	0	0	0	0	0	0	0	0	0	0	0	0	0	0	0	0	0	0	0	0	0	2	0	0	0	0	0	0	0	0	40	0	0	0	0	0	0	0	2	0
Peptococcus	0	0	0	0	0	0	0	0	0	0	0	0	0	0	0	0	0	0	0	0	0	0	0	0	0	0	0	0	0	0	0	0	0	0	0	0	0	0	0	0	0	0	0	0	0	0	0	0	0
Phascolarctobacterium	0	7	6	102	0	281	994	0	1089	7	6	6	1777	32	0	93	2	4	18	42	2002	439	0	9	38	152	61	75	81	54	89	122	38	42	70	16	35	89	30	85	68	39	78	171	111	58	67	69	77
Photobacterium	0	0	0	0	0	0	0	0	0	0	0	0	0	0	0	0	0	0	0	0	0	0	0	0	2	0	0	0	2	2	0	2	0	3	0	0	0	0	5	0	0	3	0	0	0	0	0	0	0
Porphyromonas	0	0	0	9	0	0	0	0	0	0	0	0	0	0	0	0	0	0	0	0	0	0	0	0	0	0	0	0	0	0	0	0	0	0	0	0	0	0	0	0	0	0	0	0	0	0	0	0	0
Prevotella	0	2226	4	90	0	5732	0	18	318	7576	9	358	0	16779	2217	0	2078	5014	3	2232	5784	575	0	0	460	230	2553	466	1798	739	1790	638	341	5	1426	20	697	922	550	216	7	52	2286	3	168	4854	1439	546	601
Pseudomonas	0	0	0	0	0	0	0	0	0	0	0	0	0	0	0	0	0	0	0	0	0	0	0	0	0	0	0	0	0	0	0	0	0	0	0	0	14	0	0	0	0	0	0	0	0	0	0	0	0
Pseudoxanthomonas	0	0	0	0	0	0	0	0	0	0	0	0	0	0	0	0	0	0	0	0	0	0	0	0	0	0	0	0	0	0	0	0	0	0	0	0	0	0	0	11	0	0	0	0	0	0	0	0	0
Rothia	0	0	0	0	0	0	0	0	0	0	0	5	0	0	0	0	0	0	0	0	0	0	0	0	3	2	0	0	0	0	0	0	2	2	0	3	0	0	3	3	0	0	0	0	0	0	0	0	0
Rubrivivax	0	0	0	0	0	0	0	0	0	0	0	0	0	0	0	0	0	0	0	0	0	0	0	0	0	0	0	0	0	0	10	0	0	0	0	0	0	0	0	28	0	0	0	0	0	0	0	13	0
Ruminococcus	0	0	0	0	0	0	0	0	3	0	0	0	4	0	0	0	0	0	0	0	0	0	0	0	0	0	0	0	0	0	0	0	0	0	0	0	0	0	0	0	0	0	0	0	0	0	0	0	0
Serratia	27	0	0	0	0	0	0	0	0	0	0	2	0	0	0	0	0	0	0	0	0	0	0	0	0	0	0	0	0	0	0	0	0	0	0	0	0	0	0	0	0	0	0	0	0	0	0	0	0
Sporosarcina	0	0	0	0	0	0	0	0	0	0	0	0	0	0	0	0	0	0	0	0	0	0	0	0	0	0	0	0	0	0	0	0	0	0	0	0	19	0	0	0	0	0	0	0	0	0	0	0	0
Steroidobacter	0	0	0	0	0	0	0	0	0	0	0	0	0	0	0	0	0	0	0	0	0	0	0	0	0	0	0	2	0	0	4	0	0	0	0	0	0	0	0	2	0	0	0	0	2	0	0	6	0
Streptococcus	182	0	88	82	62	6	17	68	173	0	6	539	44	326	13	21	11	4	9	2	10	8	9269	134	69	60	41	34	23	148	48	39	143	53	70	68	58	62	55	65	53	145	50	57	37	65	94	62	21
Streptomyces	0	0	0	0	0	0	0	0	0	0	0	0	0	0	0	0	0	0	0	0	0	0	0	0	0	0	0	0	0	0	3	2	0	0	0	0	0	0	0	0	0	0	3	0	0	0	0	5	0
Sutterella	23	103	48	4	0	119	172	0	21	109	0	6	483	73	266	0	33	59	158	41	484	0	0	0	212	820	418	798	365	113	524	480	269	167	317	352	305	245	653	603	605	154	256	520	324	230	166	297	241
Turicibacter	5	0	2	18	0	0	0	9	2	0	0	8	0	2	0	0	4	0	4	0	4	24	0	0	2	9	2	2	0	2	9	5	0	3	0	8	0	5	5	9	8	2	7	7	1	0	5	10	6
Unclassified	1192	224	163	892	46	22	99	116	429	35	149	1067	75	7	73	9	62	7	141	12	23	63	23	3824	507	831	245	480	622	244	822	1528	552	473	294	1948	615	677	1220	1827	381	452	485	694	1106	156	329	789	568
Varibaculum	0	0	0	0	0	0	0	0	0	0	0	0	0	0	0	0	0	0	0	0	0	0	0	0	0	0	0	0	0	0	0	0	0	0	0	0	0	0	0	0	0	0	0	0	0	0	0	0	0
Variovorax	0	0	0	0	0	0	0	0	0	0	0	0	0	0	0	0	0	0	0	0	0	0	0	0	0	0	0	26	0	0	0	0	0	0	0	0	0	2	0	37	14	0	0	0	3	0	0	0	0
Veillonella	0	0	2	0	0	0	0	0	8	0	0	0	0	0	0	19	0	0	0	0	0	0	17	0	23	7	5	10	10	2	12	13	14	27	6	18	7	11	18	17	5	3	4	0	0	0	31	5	0
Vibrio	0	0	0	0	0	0	0	0	0	0	0	0	0	0	0	0	0	0	0	0	0	0	0	0	4	0	0	0	0	2	2	0	3	0	0	0	0	0	2	0	0	0	0	0	0	0	2	0	0
Weissella	0	0	0	0	0	0	0	0	2	0	0	0	0	0	0	0	0	0	0	0	0	0	0	0	0	0	0	0	0	0	0	2	0	2	0	0	0	0	0	0	0	0	0	0	0	0	0	0	0
[truncated: 24 more columns]

## Sheet: Tab. 5
pathway	description	90041005	90041681	90041363	90041341	90041072	90041444	90042336	90042097	90041762	90042457	90041388	90044081	90042437	90042394	90041591	90044362	90042156	90044109	90041399	90041411	H17080699	A1911020044	90041765	H17082158	A1911020035	90042479	90041494	A1911020057	A1911020060	H17082081	A1911020046	A1911020111	A1911020094	A1911020093	A1911020096	H17082179	A1911020055	A1911020029	A1911020042	A1911020049	A1911020050	H17082046	A1911020109	A1911020043	90042056	A1911020112	A1911020062	A1911020053
1CMET2-PWY	N10-formyl-tetrahydrofolate biosynthesis	2764.42	1056.66	3422.06	1512.16	3003.5	423.802	792.828	1762.48	2470.66	1173.92	217.434	4719.35	3246.71	7501.44	3219.54	3686.27	11404.7	2821.57	3331.77	7803.65	4716.44	5953.24	8698.33	4226.74	7096.37	10068.3	4486.6	7298.3	7466.54	6195.68	6746.86	4963.04	5922.25	8005.83	5212.41	3833.33	9913.11	11625.5	11935.2	8831.55	9555.96	4324.09	6722.12	10332.9	7226.21	5139.61	8198.54	9093.09
3-HYDROXYPHENYLACETATE-DEGRADATION-PWY	4-hydroxyphenylacetate degradation	37.739	0	0	0	0	0	0	0	37.1692	1.6391	11.7205	0	2.1048	0	0	0	0	2.1107	0	0	1.5246	4.1612	0	1.9978	115.838	0	0	71.3476	1.2469	0	122.185	0	4.7664	16.5834	4.4727	5.6716	83.9526	234.497	83.6327	67.6257	126.502	0	1.552	70.7597	0	68.8723	304.849	2.0509
AEROBACTINSYN-PWY	aerobactin biosynthesis	21.2121	0	33.1429	44.5714	1.1429	2.2857	0	0	0	0	20.5714	0	0.9872	0	0	0	0	0.57	0	2.2857	0	1.8	0	0	0	0.43	50.2857	0	0	0	0	0	1.5	0	0	2.0077	0	0	0.8016	3.8682	0	0	0	0.8248	0	2.6055	8.1878	0
ALL-CHORISMATE-PWY	superpathway of chorismate metabolism	2078.71	0	1476.89	424.877	97.3574	106.83	0	0	1414.77	15.3867	98.7771	48.0534	197.612	39.3322	9.4268	52.696	45.3765	242.919	0	48.0476	716.787	668.489	374.184	189.219	2049.24	81.4175	608.377	574.499	1714.12	1484.34	1693.24	647.153	1102.39	481.647	961.244	151.949	1167.96	2044.65	1136.23	1935.36	1229	319.712	889.913	1573.79	0	2123.93	4017.48	378.085
ANAEROFRUCAT-PWY	homolactic fermentation	2774.96	286.061	2881.27	1735.28	2272.63	434.311	443.701	1412.89	3204.35	869.864	297.411	2102.02	1621.3	2410.97	1035.43	1173.26	1517.75	2093.4	1565.92	5011.93	4967.26	5872.61	8544.94	4402.93	5849.28	7949.16	5305.67	6393.31	6406.89	3029.31	5140.27	4988.3	5527.43	5985.97	4944.87	4317.69	4759.03	4469.55	6727.02	6741.43	4781.15	4984.12	5220.86	6263.5	3579.75	5426.24	7637.48	8008.89
ANAGLYCOLYSIS-PWY	glycolysis III (from glucose)	3227.61	1432.69	4340.59	2022.44	3612.45	554.11	923.728	2067.29	3249.74	1367.96	317.403	5494.83	3916.01	8341.18	3447.87	5214.35	12841.6	2873.91	3886.36	8607.86	5068.25	7180.91	10532.7	4867.57	8302.53	12178.7	5798.21	8767.91	8583.63	6920.83	7836.52	5835.15	6979.53	9512.31	6145.77	5252.83	11766.5	13520.6	14111.6	10284.4	11168.6	5574.79	8081.49	12015.8	8214.95	6306.55	9941.94	11212.8
ARG+POLYAMINE-SYN	superpathway of arginine and polyamine biosynthesis	1923.42	16.5405	1389.85	576.586	398.068	133.503	27.4018	347.859	1359.96	249.703	132.597	375.322	349.474	1086.44	2886.89	186.745	122.751	78.9504	398.21	1178.6	2699.24	1351.08	1744.66	3471.92	2333.98	2177.99	2132.91	702.277	2227.98	1234.67	1881.92	1333.76	1417.7	1183.22	1552.31	830.351	1071.42	1516.83	1397.36	2041.34	1066.17	1171.67	1489.94	1882.1	1939.51	2411.16	4089.27	1629.64
ARGDEG-PWY	superpathway of L-arginine, putrescine, and 4-aminobutanoate degradation	1515.63	0	773.622	108.974	22.3625	35.1425	0	0	871.484	6.4417	48.1669	11.3121	95.104	5.4312	4.3234	18.0926	8.9589	31.0411	0	12.0925	271.047	225.924	95.3576	37.9335	782.026	19.8844	168.663	154.977	723.364	617.205	596.302	181.278	382.851	131.801	305.676	51.7755	301.273	715.617	385.442	756.796	351.721	137.613	300.279	582.349	0	879.838	1953.66	104.12
ARGORNPROST-PWY	arginine, ornithine and proline interconversion	154.522	46.6644	289.159	329.187	80.0237	30.3354	3.5252	20.8703	207.447	7.4442	62.9227	44.9175	45.0225	2.2101	6.5407	137.389	7.4516	27.8768	10.8842	51.0425	12.6958	157.051	10.5823	25.1093	168.882	113.375	290.807	171.265	93.271	7.8455	193.298	94.3749	221.816	175.794	67.9001	45.537	36.1182	164.149	352.098	184.514	84.2172	280.832	104.602	249.865	2.5442	509.606	652.326	199.214
ARGSYN-PWY	L-arginine biosynthesis I (via L-ornithine)	2256.45	441.287	2256.2	1380.28	1741.97	240.54	335.44	1072.42	2496.99	687.95	246.4	2005.51	1185.38	2171.52	3386.59	3191.38	1030.5	2642.86	1822.85	4983.74	4198.78	3792.74	7518.26	4373.74	6230.22	8309.63	4361.85	4177.75	5031.62	2025.41	5241.6	4119.18	3656.82	5442.5	4655.55	3569.15	6417.25	4280.5	6546.8	4492.88	3937.27	4116.93	4222.34	5338.84	4445.99	4425.29	7468.25	5995.31
ARGSYNBSUB-PWY	L-arginine biosynthesis II (acetyl cycle)	2172.05	298.872	2032.63	1288.63	1338.11	198.307	234.421	806.632	2559.09	453.967	260.264	1293.5	799.882	1610.61	3774.17	3341.66	582.44	2632.58	1090.54	3235.16	3547.38	3194.52	7125.13	4689.25	4815.13	5990.68	4566.01	3338.61	4115.76	1322.6	3873.62	4012.26	3165.1	3772.03	4010.78	3000.1	5387.15	3137.95	4404.14	3709.24	2848.03	3893.56	3039.84	3716.28	3071.31	4142.91	6245.3	4612.53
ARO-PWY	chorismate biosynthesis I	2859.83	761.825	3334.29	1478.44	2349.47	394.111	519.371	1069.97	2857.81	928.239	264.92	3440.42	2171.28	4819.05	4361.64	4293.54	2977.12	3053.51	2635.94	6634.1	4835.34	5468.26	8996.98	5342.13	6831.77	9892.56	5374.87	5733.67	6798.69	4319.78	6191.95	5031.26	5327.01	6627.08	5151.62	4037.01	8543.73	8182.36	8826.74	7348.21	6930.6	4879.86	5567.54	7793.75	6070.67	5301.31	8449.83	7679.62
ASPASN-PWY	superpathway of L-aspartate and L-asparagine biosynthesis	3073.89	1188.83	3774.68	1912.49	3164.22	458.99	979.63	2418.85	1780.85	1656.89	161.805	5327.26	5272.19	8234.16	4618.27	3983.84	13433.2	590.801	4065.97	10336.4	6333.61	5928.8	10269.1	5634.9	10368.9	15282.8	4638.14	7896.59	7235.27	7315.87	9312.59	5775.42	6656.59	13125	7267.14	4787.84	10776.4	13658.2	18614.4	10487.8	11454.2	7459.3	7516.42	11231.9	7807.45	5571.09	10146.4	10909.3
AST-PWY	L-arginine degradation II (AST pathway)	1232	0	555	45	11	22	0	0	753.68	4.68	32.68	6	55.59	3	2	9	6	24.91	0	6	158.98	147.293	61	20.66	536.564	12.43	76	126.588	475.34	469	409.039	97	254.07	65.7929	162.134	32.46	243.34	653.594	255.074	556.066	307.68	77	163.527	387.914	0	548.127	1417.77	57.68
BIOTIN-BIOSYNTHESIS-PWY	biotin biosynthesis I	3416.66	889.161	3868.7	920.027	2739.57	323.87	627.504	1601.69	1407.41	1174.55	111.56	5660.19	3324.36	2551.96	698.948	150.563	15932.5	558.613	3328.63	10658.7	5235.05	5758.67	9172.47	4272.99	8244.92	12660.8	3400.66	7641.39	7160.93	8595.71	7789.92	4294.36	6474.04	9647.88	5517.91	3219.63	11011.9	15589.6	14760.7	10542.3	12606	3201.16	7635.64	12122.5	5603.32	5108.6	9164.92	10322.5
BRANCHED-CHAIN-AA-SYN-PWY	superpathway of branched amino acid biosynthesis	3068.47	1181.84	3711.94	1854.42	3486.01	436.95	898.23	1852.04	2966.78	1287.01	304.162	4859.06	3550.3	3595.44	4437.62	4264.27	11577.5	3506.09	3634.7	7942.41	5334.02	6738.18	9732.67	5292.09	8143.26	10880.7	5371.78	7464.85	8189.16	6425.69	7674.94	5916.65	6570.01	8969.98	6133.11	4578.91	10779.4	12464.1	13103.7	9575.82	10382.2	5287.21	7410.89	11228.8	7403.66	6116.71	9573.52	10355.7
CALVIN-PWY	Calvin-Benson-Bassham cycle	3407.96	1133.22	4058.94	1666.58	3784.19	539.076	1084.63	2333.22	3013.2	1557.01	263.815	5518.79	3693.35	9827.79	5196.58	1171.39	12237.8	1962.42	4154.46	8999.88	5824.2	6590.71	10074.4	5758.47	8328.47	13370.1	5629.34	7779.89	8444.1	7148.33	8117.73	5424.18	6568.78	9173.69	5902.31	4589.41	10593.5	13460.7	13715.5	9980.53	10930.5	5085.69	7693.68	11817.6	9330.16	6023.7	9997.04	10563.5
CATECHOL-ORTHO-CLEAVAGE-PWY	catechol degradation to &beta;-ketoadipate	0	0	0	0	0	0	0	0	26.34	1.34	7.34	0	0.67	0	0	0	0	1.67	0	0	0.99	1	0	1.33	79.196	0	0	70.3009	2.67	0	112.048	5	1.66	45.4213	5	2.67	66.67	189	92.4366	50	98.8124	0	1	47.33	0	141.246	345.074	1.34
CENTFERM-PWY	pyruvate fermentation to butanoate	109.599	3.415	484.558	337.834	259.118	98.4715	10.7058	104.775	47.156	25.7329	43.008	126.912	232.486	24.436	14.6554	97.6412	181.449	13.1496	0	1077.95	332.179	771.332	714.53	249.419	1357.45	92.3877	804.632	509.211	741.391	0	1240	1013.07	716.009	486.675	1068.32	200.951	138.626	377.031	703.227	959.982	283.534	822.236	695.073	904.525	49.6243	1193.71	2012.47	330.467
COA-PWY	coenzyme A biosynthesis I	2547.35	1037.81	3325.62	1557.92	3228.23	448.311	881.91	2043.96	2271.48	1277.17	236.651	4705.19	3213.64	8353.23	4430.38	4035.04	10221.9	2827.53	3686.67	7374.8	4893.86	5858.51	9068.19	4935.58	7027.21	10849	5126.67	6935.2	7286.04	5696.54	6793.04	5010.97	5669.86	7915.87	5228.79	4100.57	9238.69	11033.9	11701.1	8330.17	9125.81	4762.71	6580.65	10098.3	8105.72	5119.51	8087.54	9084.12
COBALSYN-PWY	adenosylcobalamin salvage from cobinamide I	2225.67	653.028	2533.05	499.039	2008.32	277.888	666.52	1282.16	1006.67	976.041	98.524	3909.34	1934.51	7472.62	4073.31	150.95	9688.05	61.143	3038.41	6924.07	4757.11	3847.8	6713.31	4479	4786.98	9809.73	3105.88	4593.08	5102.17	5474.22	4772.76	2731.79	4035.27	5311.61	3309.9	2832.08	6339.02	9237.21	8238.11	6444.41	7438.76	2131.29	5093.73	8255.08	6057.23	3337.02	5920.23	6437.27
CODH-PWY	reductive acetyl coenzyme A pathway	45.19	0	7.9872	90.7582	198.189	0	63.3587	459.503	11.9604	79.2472	0	0	300.116	117.078	212.251	0	0	0	229.987	336.033	309.469	221.035	915.848	232.327	1441.1	925.151	41.8096	581.404	471.728	0	966.321	772.123	298.583	1114.54	931.242	296.632	675.952	417.028	1484.54	522.852	327.489	676.562	463.09	703.148	146.552	487.992	1097.89	610.936
COLANSYN-PWY	colanic acid building blocks biosynthesis	2642.76	428.637	2975.66	1353.34	1796.71	360.557	290.158	1231.61	1576.11	610.172	127.652	1838.37	1411.82	2715.28	2632.17	163.058	1078.1	116.592	1434.06	4021.54	3704.82	4216.87	7318.09	3220.52	5730.11	6871.27	3240.54	5324.64	5547.75	3759.88	5073.9	3821.55	4305.56	4800.84	4224.03	2941.2	7270.27	5866.55	6186.08	5956.77	4766.56	4044.51	4358.16	5883	4093.16	4308.45	7174.04	5819.04
COMPLETE-ARO-PWY	superpathway of aromatic amino acid biosynthesis	3015.23	821.657	3522.33	1549.7	2512.69	418.666	565.008	1158.5	2937.77	1003.35	276.694	3712.52	2355.97	5169.27	4693.35	4461.1	3332.67	3200.96	2846.33	7108.66	5196.95	5778.63	9555.63	5746.89	7237.86	10535.9	5613.82	6117.42	7233.63	4677.81	6573.65	5276.8	5653.03	7085.54	5446.83	4263.81	9130.22	8863.92	9503.22	7845.07	7498.02	5116.46	5975.53	8406.39	6553.02	5575.49	8895.22	8239.19
CRNFORCAT-PWY	creatinine degradation I	0	0	0	0	0	0	0	0	0	0	0	0	0	0	0	0	0	0	0	0	0	0	0	0	0	0	0	33.4432	0	0	0	0	0	0	0	0	0	0	0	0	0	0	0	0	0	0	0	0
DAPLYSINESYN-PWY	L-lysine biosynthesis I	2313.28	510.061	2168.5	1218.95	1396.42	159.48	262.568	847.75	2706.83	302.787	222.174	500.327	1062.79	643.047	562.836	4367.6	356.884	1136.67	760.308	1656.46	1363.79	3500.38	4539.58	904.53	4896.52	3375.74	3240.63	4165	3820.24	1653.75	4244.09	3914.97	3454.72	4074.07	3861.58	2224	6378.47	3732.56	5097.49	4142.59	3289.95	3110.77	2810.81	3513.06	1432.37	4243.86	6455.95	3954.65
DENITRIFICATION-PWY	nitrate reduction I (denitrification)	0	0	0	0	0	0	0	0	0	0	0	0	0	0	0	0	0	0	0	0	0	0	0	0	3.8759	0	0	0	16.6157	0	69.8925	7.9321	0	42.0622	5.5132	0	0	7.2892	43.1466	0	0	0	5.8252	3.4568	0	80.0158	128.619	0
DENOVOPURINE2-PWY	superpathway of purine nucleotides de novo biosynthesis II	2912.46	871.535	3490.95	1526.4	2880.08	484.333	670.601	1864.53	2357.71	1167.48	234.261	5211.63	3377.52	6042.75	3655.94	959.332	12783.4	3088.98	3397.22	8196.33	5474.71	5777.04	9877.52	5112.9	7762.83	10597.5	5254.84	7230.05	7777.5	6723.84	7180.18	5011.98	6053.18	8602.84	5598.84	3845.87	9880.69	12149.1	12812.4	9214.56	9919.7	5118.23	7164.85	11106.3	7320.24	5363.76	8799.47	9392.44
DHGLUCONATE-PYR-CAT-PWY	glucose degradation (oxidative)	0	0	0	0	0	0	0	0	0	0	0	0	0	0	0	0	0	0	0	0	0	0	0	0	0	0	0	27.561	0	0	0	0	0	0	0	0	0	0	0	0	0	0	0	0	0	27.507	53.7989	0
DTDPRHAMSYN-PWY	dTDP-L-rhamnose biosynthesis I	1791.25	1575.68	3731.31	2069.18	3565.54	499.297	873.021	1964.64	2120.64	1248.01	231.965	6458.65	3918.83	7040.98	2146.76	3501.92	17594.9	2569.71	3496.66	7616.76	7248.97	6873.5	9314.05	2923.9	8023.93	10561	4624.5	7918.91	7472.51	7474.79	7354.84	5613.77	6916.89	10053.8	5922.6	5173.12	10642.1	12868.9	14938.9	10521.2	10796.9	7894.39	7991.06	11752.2	6961.03	5273.89	8218.15	10698.2
ECASYN-PWY	enterobacterial common antigen biosynthesis	1486.99	0	809.624	93.5929	25.1559	43.8377	0	0	958.239	7.6526	36.8353	14.798	110.806	6.4577	4.5611	16.1738	14.7198	42.5206	0	14.7378	294.001	294.377	147.189	44.1506	802.699	30.1935	152.786	158.486	793.301	767.549	594.654	199.492	487.034	145.137	314.507	68.4961	368.089	833.471	428.111	913.918	423.191	180.244	325.488	626.12	0	873.965	1921.78	128.966
ENTBACSYN-PWY	enterobactin biosynthesis	1549.53	5.1915	1044.21	496.293	67.4137	93.467	0	0	1680.57	16.6338	144.718	45.7813	180.647	15.7378	10.6258	242.653	28.8744	127.533	0	55.9466	622.158	580.936	307.249	100.161	1400.78	62.8273	778.942	327.077	1331.19	778.377	1055.07	438.907	837.775	306.863	660.678	151.852	746.908	896.294	766.073	1273.19	619.155	357.544	584.828	959.675	0	1517.75	2825.9	269.613
FAO-PWY	fatty acid &beta;-oxidation I	2950.14	1.4939	1481.42	334.711	92.3433	67.7474	4.6043	0	1772.87	11.45	95.0444	35.4863	162.289	35.5901	5.9166	77.5782	36.0269	355.58	0	35.9537	449.25	484.115	202.459	108.698	1960.13	39.1088	374.483	508.894	1335.38	1238.35	1689.08	721.461	809.165	449.257	1024.76	85.8612	788.833	1705.74	911.212	1515.95	935.845	286.915	664.884	1187	18.1681	2383.47	4752.73	193.535
FASYN-ELONG-PWY	fatty acid elongation -- saturated	3775.45	1348.44	4434.04	2221.51	3931.94	572.01	1214.32	2530.86	2152.22	1698.95	246.488	6408.96	4469.7	9182.01	5138.46	472.621	18386.9	1003.86	4692.99	12460	5753.39	6709.36	10077.4	4738.16	9765.9	15166.8	4656.68	9452.43	8866.62	9956.14	9591.2	5433.04	7523.02	11309.2	6704.15	4326.67	13429.6	17409.5	17048.2	12138.7	14182.9	4993.32	8989.16	14125.9	10195.6	6374.57	10907.3	11723.1
FASYN-INITIAL-PWY	superpathway of fatty acid biosynthesis initiation (E. coli)	3283.71	637.483	3466.11	778.07	2763.79	192.622	629.087	1714.74	1586.31	1082.6	97.4065	4999.67	2284.65	1502.88	3233.45	98.371	13878.2	683.674	2765.45	8062.96	4831.77	5232.39	7727.26	3416.6	7852.22	9954.93	2783.14	7022.22	5589.1	7361.18	7428.99	4237.54	5943.05	8486.53	5320.29	2195.31	10337.7	12463.5	12777.6	9422.42	10159.7	2164.12	6370.28	9912.92	5804.04	4944.19	8800.17	8698.93
FERMENTATION-PWY	mixed acid fermentation	3685.36	387.823	3048.93	1084.52	910.83	228.201	79.1438	45.5135	2685.6	43.2401	220.964	215.02	476.148	205.996	70.9842	381.02	355.379	2596.93	32.5827	227.946	1279.07	3641.17	4093.6	503.073	4032.28	265.375	3369	4091.81	4495.62	3114.85	3159.13	3416.24	3661.6	2071.3	3045.01	2229.64	6305.52	4372.91	2529.38	4657.25	3384.03	2904.36	2483.76	3280.82	692.306	4241.16	6848.99	3404.67
FOLSYN-PWY	superpathway of tetrahydrofolate biosynthesis and salvage	2987.86	1084.45	3596.24	1608.82	3177.49	468.371	818.628	1929.2	2461.11	1227.86	229.868	4694.81	3503.34	7604.38	3301.55	609.87	11130	3015.16	3461.17	7627.85	4891.3	6122.18	8659.38	4281.45	7386.66	10477.7	4794.97	7021.39	7669.3	6322.42	7017.8	5057.82	5999.14	8281.77	5304.52	4067.46	9449.75	12124.1	12380.9	9011.58	9942.45	4749.9	6901.16	10607.4	7534.01	5259.17	8632.39	9529.09
FUC-RHAMCAT-PWY	superpathway of fucose and rhamnose degradation	1770.25	7.2928	1179.12	102.977	46.5938	100.155	0	126.978	860.051	193.601	49.0514	26.6893	142.715	1363.62	1113.45	28.1006	26.2157	34.7606	0	19.9009	2776.91	557.429	1303.32	3056.69	1757.93	55.505	546.375	378.962	2076.71	1201.52	1416.76	531.496	1139.78	1093.61	1097.3	127.74	1057.08	1668.45	1369.2	1778.38	1104.41	317.469	1409.87	1885.47	2334.54	1813.98	3247.33	1857.5
FUCCAT-PWY	fucose degradation	1342.41	3.2578	710.554	50.1679	21.064	55.9251	0	62.1935	749.512	101.17	30.8249	11.9083	65.5343	928.404	2586.6	15.0606	11.6662	27.7025	0	8.8596	2357.33	269.047	663.849	3089.1	974.44	24.7741	284.779	175.582	1175.64	606.711	755.953	266.313	594.045	534.499	598.293	58.4166	510.877	812.62	656.975	920.494	528.586	149.474	731.954	952.072	1479.25	1220.38	2182.11	965.282
GALACT-GLUCUROCAT-PWY	superpathway of hexuronide and hexuronate degradation	2087.32	744.782	2358.16	494.369	1323.27	205.116	231.222	299.445	1202.5	123.014	77.7649	1354.09	959.093	215.236	72.8829	41.5471	4768.48	50.1919	584.79	3325.04	1214.27	2423.3	2030.71	876.734	2601.04	6613.33	1147.04	2699.02	2593.38	2167.7	2742.47	1367.67	2492.59	3650.48	1731.37	2580.6	2749.27	4991.9	5709.77	4226.02	3672.44	2323.51	3139.65	3911.35	104.572	2227.88	4059.95	4973.96
GALACTARDEG-PWY	D-galactarate degradation I	1372.6	0	611.028	10.3057	27.0538	23.354	0	18.0339	828.367	5.4987	10.7161	7.0725	47.4404	3.9394	9.5422	11.5838	9.3659	23.3002	0	7.7737	193.483	181.489	101.718	28.6154	931.642	53.2136	55.1181	157.649	596.248	540.096	677.017	395.072	311.059	156.888	545.727	40.7029	240.509	543.682	347.283	608.936	261.714	107.549	313.952	530.238	0	961.602	1965.81	95.0179
GALACTUROCAT-PWY	D-galacturonate degradation I	2417.7	705.135	2571.56	744.414	1809.85	314.479	717.323	1021.16	1376.89	1022.14	111.372	3149.48	2853.5	921.66	2213.18	72.0985	9948.18	58.8725	2384.76	6482.2	2654.11	3363.24	5091.95	2438.27	4647.25	8109.79	1784.51	4477.94	4390.31	5290.59	4605.98	2316.5	3801.77	5947.59	3101.03	2499.6	6395.78	10029.5	9224.14	6353.33	8185.1	2487.45	4702.17	7104.05	4984.93	2998.43	5327.19	6738.34
GALLATE-DEGRADATION-I-PWY	gallate degradation II	16	0	2	0	5	0	0	0	26.34	1.34	7.34	0	0.67	0	0	0	0	1.67	0	0	0.99	1	0	1.33	317.453	0	0	54.4449	3.3013	0	241.997	204	1.66	18.9318	266.244	2.67	66.67	189	52.4162	50	97.34	0	77.4968	98.2627	0	318.221	486.025	1.34
GALLATE-DEGRADATION-II-PWY	gallate degradation I	16	0	0	0	0	0	0	0	26.34	1.34	7.34	0	0.67	0	0	0	0	1.67	0	0	0.99	1	0	1.33	124.594	0	0	53.5649	1.1331	0	115.725	0	1.66	11.4545	3.9703	2.67	66.67	189	60.9977	50	97.34	0	1.9747	69.0087	0	61.9574	272.71	1.34
GLCMANNANAUT-PWY	superpathway of N-acetylglucosamine, N-acetylmannosamine and N-acetylneuraminate degradation	2068.34	104.654	1444.38	306.439	254.96	121.324	161.859	115.137	1375.57	157.092	68.8336	652.413	239.855	1336.4	2616.17	173.35	591.315	1439.46	27.327	179.068	3166.99	873.462	1650.94	3708.1	2047.51	522.952	1118.58	1981.82	1918.82	1564.48	1830.13	679.226	1546.45	1573.65	1187.46	234.235	2044.59	2594.09	2383.7	2276.8	1890.4	1063.06	1470.26	2101.03	2001.78	2358.63	3956.41	1798
GLUCARDEG-PWY	D-glucarate degradation I	1372.6	0	611.028	10.3057	27.0538	23.354	0	18.0339	828.367	5.4987	10.7161	7.0725	47.4404	3.9394	9.5422	11.5838	9.3659	23.3002	0	7.7737	193.483	181.489	101.718	28.6154	936.265	53.2136	55.1181	172.375	596.248	540.096	691.458	398.435	311.059	160.01	551.383	40.7029	240.509	543.682	349.984	608.936	263.302	107.549	313.952	533.416	0	966.88	1974.89	95.0179
GLUCARGALACTSUPER-PWY	superpathway of D-glucarate and D-galactarate degradation	1372.6	0	611.028	10.3057	27.0538	23.354	0	18.0339	828.367	5.4987	10.7161	7.0725	47.4404	3.9394	9.5422	11.5838	9.3659	23.3002	0	7.7737	193.483	181.489	101.718	28.6154	931.642	53.2136	55.1181	157.649	596.248	540.096	677.017	395.072	311.059	156.888	545.727	40.7029	240.509	543.682	347.283	608.936	261.714	107.549	313.952	530.238	0	961.602	1965.81	95.0179
GLUCONEO-PWY	gluconeogenesis I	3178.2	1235.72	3916.3	1676.18	3555.39	502.195	947.794	2167.6	2410.5	1404.9	252.755	5415.64	3802.06	8491.02	3840.44	1567.69	12906.1	1036.79	3912.8	8552.78	5085.42	6385.01	9482.56	4692.3	8210.84	11895.8	4567.15	7973.77	8138.02	6976.32	7825.52	5272.31	6440.91	9293.63	5863.21	4376.59	10713.6	13394.1	13893.6	9881.82	10927.8	4980.8	7710.97	11811.7	8378.59	5700.18	9491.18	10398.1
GLUCOSE1PMETAB-PWY	glucose and glucose-1-phosphate degradation	1699.76	13.2549	1196.07	131.947	58.4605	79.9484	25.5891	3.9958	1796.42	6.6647	102.572	23.9362	108.841	51.8037	31.7322	17.9766	150.875	536.475	3.9977	67.687	389.827	1627.03	2537.01	117.184	2201.98	82.5342	580.732	966.212	1548.45	928.764	1632.87	1818.7	1682.79	743.44	1805	1356.18	1066.13	1632.05	872.572	1932.95	1190.18	1446.75	931.341	1208.79	27.9393	2450.75	3799.68	775.481
GLUCUROCAT-PWY	superpathway of &beta;-D-glucuronide and D-glucuronate degradation	2020.27	820.703	2416.47	458.481	1241.8	180.803	176.184	226.635	1177.1	85.9333	74.2868	1104.73	726.922	163.781	49.3172	40.2405	3930.9	53.0942	433.658	2732.03	1014.39	2233.43	1593.65	695.739	2216	6333.35	1027.72	2352.2	2269.9	1712.08	2376.24	1196.49	2214.67	3160.19	1480.7	2740.2	2186.18	4101.77	4956.22	3774.64	2944.91	2314.06	2854.76	3364.93	70.3241	2110.75	3843.44	4589.73
GLUTORN-PWY	L-ornithine biosynthesis	2432.14	964.292	2919.44	1403.67	2432.33	340.078	748.342	1533.18	2351.69	1074.4	238.625	3719.59	3061.74	2159.34	4096.87	3066.44	10106.3	2059.85	3102.89	6761.64	4175.83	4841.21	7675.46	4954.64	5859.75	8721.77	4611.49	5625.19	6202.91	5456.38	5735.7	4095.63	4838.38	7042.76	4356.06	3229.57	7870.94	10600.5	10693.5	7540.61	8697.37	3838.81	5918.27	9262.06	5638.81	4417.62	6679.49	8014.86
GLYCOCAT-PWY	glycogen degradation I (bacterial)	3072.79	1108.36	3810.75	1092.03	3121.42	435.425	810.032	1609.81	2913.43	1193.82	247.759	5041.33	3306.17	7215.75	2904.48	3810.89	11189.1	978.463	3537.52	7991.02	4437.15	6306.21	9946.63	3686.99	7076.64	10978.9	5436.12	7507.65	7910.83	6196.75	6710.84	5156.87	6096.07	8129.48	5289.32	4650.76	10268.3	11993.8	12169.5	8940.97	9830.81	5409.07	6910.03	10631.8	7384.4	5209.43	8280.22	9606.19
GLYCOGENSYNTH-PWY	glycogen biosynthesis I (from ADP-D-Glucose)	2157.64	489.831	2353.36	1376.57	764.425	217.069	208.349	320.361	2718.53	442.446	249.962	1822.92	329.317	2612.06	2805.25	4900.59	689.771	2962.58	1145.86	3615.17	3734.09	2846.92	6752.87	3430.61	3174.01	6475.03	4734.85	3748.25	3829.19	1446.72	2787.56	2933.75	3075.02	2744.93	3056.14	2853.1	6468.5	2795.98	2467.66	3212.66	2996.18	3622.98	2803.95	2901.18	4109.24	3722.28	4986.04	4295.11
GLYCOL-GLYOXDEG-PWY	superpathway of glycol metabolism and degradation	1607.7	1.9879	879.937	84.7229	58.7899	70.7418	0	0	1008.31	10.2943	47.3133	30.2821	138.15	6.541	7.0803	36.4869	23.9624	28.0924	0	34.0999	254.128	485.526	235.579	68.5732	1367.64	45.7519	293.637	385.95	1288.95	1229.19	1079.61	584.778	775.368	303.233	701.583	83.7443	528.204	1050.01	726.988	1468.4	463.586	261.124	642.114	1132.63	0	1226.37	2544.61	199.585
GLYCOLYSIS	glycolysis I (from glucose 6-phosphate)	3427.89	1300.86	4173.76	1793.76	3554	533.798	796.168	1858.69	3279.46	1198.99	297.088	5228.02	3796.84	3224.1	1343.68	1676.14	12633.6	2318.31	2953.36	8549.87	5181.79	6875.34	10112	4853.34	8283.41	11788.6	5552.75	8232.94	8682.96	7041.96	7933.09	5552.53	6914.56	9214.61	6084.21	4760.7	11557.7	13506.8	13683	10264.8	11193.2	5217.66	7887.03	11702.6	4481.83	6238.09	9811.07	10870.7
GLYCOLYSIS-E-D	superpathway of glycolysis and Entner-Doudoroff	2595.33	90.9137	2371.38	1080.48	1933.19	285.75	315.293	1011.21	2037.67	497.212	213.538	1869.64	1389.59	392.858	370.207	485.061	1152	315.53	1214.48	4747.59	1971.83	3191.7	6488.51	2447.76	5232.62	7156.04	3727.34	3401	4371.18	2939.96	4624.94	3419.36	3186.04	4428.27	3784.57	2767.8	3804.89	4313.82	6136.95	4681.45	3138.42	3197.26	3568.66	5000.53	855.894	3930.76	6674.84	4258.67
GLYCOLYSIS-TCA-GLYOX-BYPASS	superpathway of glycolysis, pyruvate dehydrogenase, TCA, and glyoxylate bypass	2641.55	5.8461	2059.1	761.755	123.367	165.248	0	0	1801.82	28.3311	150.779	62.6562	393.989	21.1607	14.3047	194.087	42.5413	127.536	0	91.3836	879.186	874.753	425.48	140.863	3151.36	88.2851	967.295	1021.56	2375.33	2037.4	2577.14	1501.04	1365.82	723.447	1947.54	238.187	1284.38	2696.63	1713.72	2598.69	1427.15	500.098	1326.79	2208.42	0	3062.03	5550.74	391.089
GLYOXYLATE-BYPASS	glyoxylate cycle	2622.42	1.9982	1687	337.534	62.1715	88.0882	0	0	1248.28	10.6324	70.8347	30.3955	175.66	11.9806	7.9919	101.006	23.9777	49.6218	0	34.426	597.257	540.046	241.805	74.1353	1992.39	48.7374	342.851	407.485	1692.66	1652.63	1546.66	763.996	915.658	354.532	1081.8	98.337	557.328	1395.67	848.87	1725.4	628.099	297.45	769.73	1336.13	0	2225.88	4326.47	220.211
GOLPDLCAT-PWY	superpathway of glycerol degradation to 1,3-propanediol	47.381	1.4476	64.2029	185.088	4.2059	11.8288	0	0	72.523	2.2889	42.0174	4.4047	3.8068	0	0	47.535	0	57.4011	0	3.8001	1.6969	5.3467	1.2308	4.9415	130.066	0	105.115	131.857	3.6716	0	123.398	0	7.5975	4.6906	6.7071	10.7628	121.138	299.238	74.5279	94.9734	161.373	0	5.5302	114.567	0	60.198	287.559	4.715
HCAMHPDEG-PWY	3-phenylpropanoate and 3-(3-hydroxyphenyl)propanoate degradation to 2-oxopent-4-enoate	1281.82	0	573.818	6.5455	10.9091	21.8182	0	0	788.579	3.4344	7.34	6.5455	38.8451	3.2727	2.1818	9.8182	6.5455	26.9975	0	4.3636	172.254	149.355	66.5455	20.9466	527.041	13.0909	34.9091	73.329	517.755	511.636	391.184	123.672	267.827	83.036	203.218	24.4344	182.666	468.509	245.979	536.724	209.348	84	181.491	363.517	0	611.164	1401.56	61.326
HEME-BIOSYNTHESIS-II	heme biosynthesis I (aerobic)	1451.7	32.9362	710.75	580.744	245.778	84.2324	66.1353	359.604	785.994	81.4364	84.937	38.5612	168.962	154.804	171.931	110.83	68.9435	44.7233	208.34	184.629	618.828	361.942	741.264	193.371	1207.82	827.11	531.189	438.678	717.467	1032.46	1016.09	515.96	392.24	324.005	711.312	234.13	314.004	743.827	570.775	761.911	396.456	456.64	440.629	805.848	406.445	1275.65	2489.26	567.056
HEMESYN2-PWY	heme biosynthesis II (anaerobic)	1928.13	39.4434	1119.56	816.457	263.345	108.603	67.9488	413.007	1041.04	84.3119	123.934	39.1073	401.37	155.576	176.251	171.923	73.317	606.283	215.12	408.608	692.75	551.536	1028.71	542.755	2739.72	935.935	753.004	1121.98	1358.41	1336.98	2206.35	1279.92	915.304	1510.41	1700.2	368.555	1456.58	1843.6	2139.51	1617.92	1201.21	1050.03	970.781	1556.61	416.804	2074.43	4016.85	789.091
HEXITOLDEGSUPER-PWY	superpathway of hexitol degradation (bacteria)	2403.3	11.1861	1620.75	442.889	63.8529	101.596	0	143.389	1889.18	204.038	115.079	32.2748	186.818	1300.24	939.426	193.365	31.8118	349.145	0	33.8737	3015.72	685.738	331.543	3560.53	2131.73	69.4691	777.757	623.059	2423.72	1543.32	1753.61	552.893	1371.71	1113.42	1250.59	147.044	1188.29	1945.61	1500.06	2205.14	1270.13	764.803	1488.5	2088.44	2060.22	2532.99	4533.88	1873.08
HISDEG-PWY	L-histidine degradation I	1183.97	899.734	2313.25	1102.59	1777.19	269.518	225.702	702.768	103.835	583.676	60.6387	2631.85	3094.03	5532.13	162.135	119.451	9153.23	87.0887	876.089	6846.62	3147.34	3710.01	5361.58	2080.83	4821.83	7170.45	1880.86	4699.2	3643.22	5438.24	4708.43	2581.49	4111.19	6833.89	3440.5	2655.24	6738.47	9750.55	10200.5	6571.04	8343.16	2739.8	4374.83	6060.52	1936.38	2812.94	4705.32	6990.01
HISTSYN-PWY	L-histidine biosynthesis	2529.02	1175.73	3328.17	1614.1	2845.81	395.677	821.968	1865.53	2161.98	1212.3	242.441	4217.34	3444.36	2931	4367.6	3470.72	10735.1	2191.43	3392.98	7690.99	5359.68	5918.2	9375.33	5370.21	7204.32	10761	4978.05	6766.85	7366	5849.96	6802.53	4967.61	5886.49	8357.86	5467.66	4492.81	9967.77	11566.5	12212	8606.28	9729.32	5025.73	6939.99	10284.1	6660.29	5225.16	8164.53	9680.81
HOMOSER-METSYN-PWY	L-methionine biosynthesis I	2077.66	267.838	1837.23	871.923	1104.86	140.499	137.344	702.869	2296.43	147.299	200.241	1141.06	366.12	213.334	381.69	3056.94	537.81	2782.74	727.447	2422.91	1078.91	2753.75	5190.51	997.707	3807.3	4447.66	3340.03	3095.66	3313.07	1753.77	3174.14	2904.21	2739.02	2075.59	2882.82	2315.54	5356.99	4198.22	2548.84	3462.64	3376.41	2793.38	2188.63	2924.58	769.746	3372.46	5295.1	3177.62
HSERMETANA-PWY	L-methionine biosynthesis III	2011.33	457.433	1978.43	1170.09	1194.79	149.688	141.791	778.008	1790.98	48.203	212.821	254.103	517.2	213.833	387.871	3077.13	335.852	693.122	68.2734	460.064	1125.91	3031.09	4934.62	1031.71	4321.74	401.901	2952.28	3405.4	3589.29	1844.91	3572.88	3301.92	3015.71	2202.44	3280.32	1959.91	5937.35	4504.13	2675.96	3764.33	3616.69	2247.49	2337.88	3097.75	781.934	3910.95	6094.75	3406.85
ILEUSYN-PWY	L-isoleucine biosynthesis I (from threonine)	3252.13	1227.09	3912.12	1954.54	3635.12	453.238	925.774	1926.25	3339.97	1334.76	324.726	5246.99	3689.31	3564.62	4575.59	4895.36	11938.3	3763.34	3779.38	8572.78	5537.54	7093.01	10988.2	5576.69	8604.28	12196.9	6104.86	7821.39	8520	6690.14	7926.48	6353.54	6873.68	9258.6	6568.07	4976.39	11344	12877.1	13643.2	9952.59	10783.1	5981.77	7702.17	11613.9	7630.06	6507.68	10033.2	10730.2
KDO-NAGLIPASYN-PWY	superpathway of (Kdo)2-lipid A biosynthesis	2071.4	0	1868.67	322.78	85.6157	127.027	23.3587	0	901.481	26.1864	55.1951	94.1635	392.704	202.913	15.9075	41.2644	95.2194	328.947	0	47.7069	1097.74	1106.71	458.381	411.73	2782.88	114.206	771.389	944.263	2574.05	2489.97	2339.98	734.846	1807.3	712.011	1230.9	264.177	2338.11	4095.74	1781.59	3159.81	2599.15	598.509	1341.98	2524.71	110.414	2424.67	4874.75	648.25
KETOGLUCONMET-PWY	ketogluconate metabolism	84.5483	0	0	0	0	0	0	0	3.9956	0	0	0	34.9852	0	0	0	0	0	0	0	0	5.9647	0	0	3.4971	0	0	0	0	0	3.4957	0	4.986	27.5955	0	10.8168	0	0	47.1377	2.4978	0	0	0	0.9996	0	69.0961	122.307	0
LACTOSECAT-PWY	lactose and galactose degradation I	22.0953	0	58.1264	23.6119	3.7282	7.4142	0	7.1579	406.728	0	13.5876	4.9655	3.6088	11.8885	3.9964	68.4039	3.027	1064.92	0	0	0	94.4904	3.9641	178.657	47.0638	0	20.2285	187.389	56.6832	12.1165	96.1155	45.1104	156.837	42.7325	47.0636	24.2383	50.966	50.7121	38.9036	157.782	49.2291	238.304	23.2854	30.7754	0	95.2984	92.2762	59.0407
LEU-DEG2-PWY	L-leucine degradation I	0	0	3.9348	0	19.5026	0	0	0	0	0	0	0	0	0	0	0	0	0	0	0	0	3.8921	0	0	736.864	0	0	100.12	24.2143	0	615.878	544.91	4.2851	90.5184	675.047	0	0	13.633	100.517	0	6.8955	0	200.018	215.922	0	865.698	1240.31	0
LIPASYN-PWY	phospholipases	44.8898	0	72.2364	86.0412	4.0528	7.5431	0	0	0	0	23.4334	0	0	0	0	0	0	0	0	4.3488	0	0	0	0	0	0	106.607	0	0	0	0	0	0	0	0	0	0	0	0	0	0	0	0	0	0	0	0	0
LPSSYN-PWY	superpathway of lipopolysaccharide biosynthesis	0	0	0	0	0	0	0	0	12.6596	25.244	36.6501	0	0	197.86	15.9267	0	0	0	0	0	1089.55	31.4805	0	419.299	673.038	0	484.419	43.6599	1324.36	0	648.592	157.618	633.639	559.874	747.196	0	686.972	470.281	753.288	538.166	676.899	0	950.727	1189.4	109.642	1270.75	1390.34	589.754
MET-SAM-PWY	superpathway of S-adenosyl-L-methionine biosynthesis	2585.81	376.568	2389.44	1173.71	1510.3	197.491	199.589	971.57	2663.43	217.782	240.66	1602.27	545.802	327.74	568.951	3792.36	818.73	2819.92	1037.24	3320.63	1539.2	3685.66	6640.99	1423.41	5010.06	5888.58	4263.24	4099.75	4414.73	2436.32	4217.76	3837.25	3637.28	2936.02	3763.71	3005.32	6798.62	5704.26	3654.59	4680.31	4600.81	3634.85	3013.79	4076.58	1145.79	4300.59	6790.1	4362.95
METH-ACETATE-PWY	methanogenesis from acetate	0	0	0	0	0	0	0	0	0	0	0	0	0	0	0	0	0	0	0	0	0	0	31.8181	0	12.0278	0	0	33.398	0	0	23.3348	0	0	0	0	0	0	3.8393	7.6162	8.6794	0	11.9841	0	3.9062	1.9997	0	18.8315	0
METHGLYUT-PWY	superpathway of methylglyoxal degradation	1354.91	0	691.65	13.9425	19.9396	34.1945	0	0	849.845	3.8085	0	12.5069	63.5036	5.3893	3.195	17.3602	11.9926	0	0	8.6685	203.463	231.547	100.811	37.8366	675.112	20.7056	71.5825	69.303	699.192	681.95	486.306	192.882	408.383	129.672	298.796	36.8943	236.934	507.857	326.72	747.055	216.992	127.295	293.031	512.59	0	793.361	1690.94	101
METHYLGALLATE-DEGRADATION-PWY	methylgallate degradation	19.985	0	2.4999	0	6.2486	0	0	0	32.845	1.6747	9.1293	0	0.8375	0	0	0	0	2.0841	0	0	1.2375	1.25	0	1.6625	394.976	0	0	68.0024	4.1265	0	301.324	253.598	2.0749	23.6599	330.976	3.3373	83.2812	235.942	65.4961	62.4676	121.577	0	96.7728	122.723	0	394.625	603.133	1.675
NAD-BIOSYNTHESIS-II	NAD salvage pathway II	1810.67	0	980.875	103.2	31.8407	41.7304	5.9816	0	1114.77	6.6643	44.3783	23.9463	108.326	51.8541	3.997	17.7299	23.9785	357.345	0	11.9915	349.97	332.318	121.146	114.692	1516.7	28.8224	245.804	351.845	974.607	946.809	1255.76	603.88	639.086	291.531	870.6	71.0003	784.876	1446.99	636.674	1151.2	840.11	174.451	548.693	941.793	27.9522	1636.71	3144.58	173.151
NADSYN-PWY	NAD biosynthesis II (from tryptophan)	0	0	0	0	0	0	0	0	0	0	0	0	0	0	0	0	0	0	0	0	0	0	0	0	27.2324	0	0	0	25.7022	0	139.407	11.7964	0	7.702	7.9278	0	0	7.9602	0	0	0	0	0	7.7994	0	90.0082	103.033	0
NAGLIPASYN-PWY	lipid IVA biosynthesis	2385.53	993.599	2988.51	1101.88	2941.46	426.251	827.47	2067.13	932.639	1245.81	69.4778	4710.31	3480.9	7955.3	2927.86	90.2434	11189.2	333.091	3640.38	7505.33	4383.38	4962.68	7286.08	3608.23	6782.99	10323.4	3128.32	5852.65	6722.38	6103.32	6602	3796.13	5045.17	7841.97	4483.11	3278.87	7817.42	11796	12170.6	8279.81	9418	3597.09	6481.2	10407.5	7502.97	4122.71	7513.93	8497.97
NONMEVIPP-PWY	methylerythritol phosphate pathway I	2651.03	1110.85	3496.66	1571.47	3325.21	435.249	910.028	2079.63	2077.77	1348.23	227.333	5080.9	3433.53	8248.1	4991.3	3979.99	11862.6	374.792	3778.27	8422.2	5764.03	6262.72	9874.4	5701.48	7698.16	11887.5	5364.87	7079.22	7747.75	6338.6	7311.68	5337.29	6218.51	8759.47	5716.39	4435.27	10172	12346	12869.2	9193.47	10265	4772.96	7244.31	10948.7	8485.42	5383.52	8579.9	10107.1
NONOXIPENT-PWY	pentose phosphate pathway (non-oxidative branch)	4552.63	1635.18	4729.9	2119.16	3896.49	528.602	1002.19	2196.39	3171.89	1445.42	352.286	5802.12	3916.4	8642.72	6719.67	5206.36	14609	2876.32	3606.7	10920.1	8768.63	7825.57	12107.3	8962.9	9670.64	15388.7	6691.16	9386.19	9651.39	8688.81	9313.98	6493.8	8014.09	11171.6	7223.8	5943.44	13266	16099.8	16043.9	11732.8	13486	5721.46	9435.23	13438.3	9264.68	7375.2	11496.6	13783
OANTIGEN-PWY	O-antigen building blocks biosynthesis (E. coli)	1929.63	367.671	2565.94	1099.36	1518.49	260.579	284.764	1028.39	2070.63	472.831	222.275	1351.73	1031.71	2014.1	2430.38	3813.61	748.775	2682.68	1082.62	3112.83	3507.97	3903.27	6158.54	3149.15	5140.78	5501.6	3926.8	4311.36	4798.77	2972.21	4371.87	3936.6	3832.53	3992.31	3964.78	2860.73	5976.5	4226	4874.92	4976.71	3583.93	3831.88	3572.73	4589.78	3170.61	4134.87	6319.96	4835.46
ORNARGDEG-PWY	superpathway of L-arginine and L-ornithine degradation	1515.63	0	773.622	108.974	22.3625	35.1425	0	0	871.484	6.4417	48.1669	11.3121	95.104	5.4312	4.3234	18.0926	8.9589	31.0411	0	12.0925	271.047	225.924	95.3576	37.9335	782.026	19.8844	168.663	154.977	723.364	617.205	596.302	181.278	382.851	131.801	305.676	51.7755	301.273	715.617	385.442	756.796	351.721	137.613	300.279	582.349	0	879.838	1953.66	104.12
ORNDEG-PWY	superpathway of ornithine degradation	1655.97	0	791.353	106.644	23.4278	43.7647	0	0	972.227	6.567	49.2476	11.8427	98.9191	5.975	3.9969	15.3581	11.4146	32.2855	0	15.8921	294.591	250.498	118.956	38.4154	774.614	25.5943	228.629	179.217	757.643	659.745	573.11	176.593	412.577	122.206	289.255	60.4306	294.744	653.538	378.905	788.918	317.856	144.551	287.201	566.276	0	849.123	1958	107.171
P101-PWY	ectoine biosynthesis	0	0	0	0	0	0	0	0	0	0	0	0	0	0	0	0	0	0	0	0	0	0	0	0	9.7611	0	0	0	0	0	52.1586	16.1749	0	7.0451	24.0688	0	0	0	7.2727	0	4.9609	0	0	14.3367	0	12.0979	33.7532	0
P105-PWY	TCA cycle IV (2-oxoglutarate decarboxylase)	2899.06	14.2242	2294.86	885.012	230.688	166.402	0	0	1593.15	31.569	158.542	97.5949	520.218	24.1236	24.1687	198.026	44.8657	142.125	0	83.0307	1078.12	1053.2	478.38	182.724	4273.74	98.3837	1164.45	1528.86	2796.33	2682.69	3649.1	2199.05	1582.72	1160.32	2798.51	285.175	1542.21	3528.24	2303.54	3055.71	1852.79	807.935	1915.76	3149.36	0	3869.95	6811.23	489.765
P108-PWY	pyruvate fermentation to propanoate I	2023.41	1422.9	3698.11	1571.87	2924.65	514.426	546.068	1761.02	254.706	1086.54	110.224	5594.33	4190.19	4608.64	4222.31	192.043	13629	83.8852	3263.94	9987.23	7473.81	5638.5	10544.4	6566.16	7630.42	13820.6	4845.31	7390.84	7829.57	7487.23	7563.25	4239.99	6057.72	10092.9	5451.56	5129.68	10264.7	14210.6	15380.7	9682.18	11659.1	5072.03	8193.14	12343.3	5446.03	4834.89	8053.18	11327.2
P122-PWY	heterolactic fermentation	409.678	44.1138	661.175	250.764	680.456	14.7289	32.7145	6.9567	1845.39	0	118.618	6.9897	109.36	54.3012	44.1104	95.5727	220.454	53.1059	6.967	115.656	133.679	2493.79	2882.19	14.8345	1444.81	93.7608	2235.92	2244.81	1967.45	371.488	949.86	2555.06	1783.47	836.951	1667.58	1849.56	622.119	470.832	581.198	1546.12	724.208	1868.35	845.58	763.173	0	1981.41	2015.09	2296.84
P124-PWY	Bifidobacterium shunt	455.007	50.8687	760.832	290.097	828.658	16.835	38.7073	7.9742	2013.28	0	133.828	7.9911	124.807	63.594	54.962	110.656	251.886	60.9661	7.9874	132.025	151.696	2877.77	3286.81	16.9326	1645.19	107.35	2645.63	2607.36	2299.54	421.274	1090.27	2946.23	2017.86	951.782	1900.96	2212	714.492	537.709	663.113	1757.93	825.858	2130.98	977.599	881.295	0	2236.59	2282.36	2634.31
P125-PWY	superpathway of (R,R)-butanediol biosynthesis	77.5663	2.5051	130.54	417.394	7.332	40.516	2.6393	3.1195	157.095	0.5674	72.8473	5.8978	23.8956	0	0	93.1832	6.9596	2153.18	1.4399	13.978	0.5597	16.4815	8.5218	13.2451	18.09	2.488	203.463	33.1134	9.9874	1.7953	13.7126	17.7375	16.3223	10.9275	14.7557	11.8026	19.7945	18.0403	5.3326	16.3434	15.9407	44.0793	5.1439	7.5089	0	20.8138	23.1942	11.0579
P161-PWY	acetylene degradation	3654.43	221.971	2484.59	873.874	492.954	146.246	40.5372	22.9775	3573.37	21.616	281.119	109.621	246.12	103.331	34.144	4500.65	180.255	3698.92	16.3549	115.299	694.05	2525.13	2571.15	251.14	2722.34	133.84	2559.93	2706.81	3072.25	1891.77	1979.85	2568.66	2493.98	1149.95	2067.82	1512.55	4026.72	2577.64	1378.38	3004	1958.51	2117.7	1473.81	1917.23	351.953	3412.38	5512.05	1972.72
P162-PWY	L-glutamate degradation V (via hydroxyglutarate)	0	0	0	0	0	0	0	24.1581	0	0	0	0	0	0	17.6699	0	0	0	0	0	45.7018	0	0	0	15.5156	390.211	0	75.9562	0	0	65.8826	0	0	0	0	0	0	0	0	0	14.7232	0	0	15.2283	0	0	15.58	0
P163-PWY	L-lysine fermentation to acetate and butanoate	0	74.0836	76.943	62.5593	99.6399	0	4.8681	58.7597	3.4904	7.519	0	31.0192	38.2314	1.7576	7.3657	0	0	0	19.0246	55.41	10.6274	32.4732	0	15.469	118.006	261.763	65.6942	52.3183	26.5197	0	102.499	22.5555	50.5302	126.296	12.4	35.1234	9.7465	122.971	269.134	157.778	30.2547	0	106.436	255.791	3.2686	49.7645	137.555	223.91
P164-PWY	purine nucleobases degradation I (anaerobic)	15.915	43.4633	1117.12	0	253.663	0	24.1277	98.4754	199.271	0	38.1986	0	0	0	17.3348	27.2163	0	3.306	0	0	0	1012.53	1496.89	551.428	2015.08	0	636.735	698.357	1291.31	852.841	1776.74	1332.99	962.961	776.592	1482.78	250.798	712.242	1045.2	1420.58	1474.68	634.38	736.942	933.622	1338.16	0	1513.47	2709.72	512.138
P184-PWY	protocatechuate degradation I (meta-cleavage pathway)	0	0	0	0	0	0	0	0	0	0	0	0	0	0	0	0	0	0	0	0	0	0	0	0	390.174	0	0	56.6736	4.0895	0	290.34	258.597	0	3.8816	337.07	0	0	0	28.3652	0	0	0	98.3866	117.662	0	377.308	550.736	0
P221-PWY	octane oxidation	0	0	0	0	0	0	0	0	0	0	0	0	0	0	0	0	0	0	0	0	0	0	0	0	15.9555	0	0	54.6317	0	0	9.9799	7.9882	0	13.888	7.9852	0	0	3.9855	23.7911	0	0	0	0	3.9934	0	85.5967	126.093	0
P23-PWY	reductive TCA cycle I	2996.48	77.3805	2592.72	1097.43	1266.17	210.63	90.3981	31.0994	1449.32	25.5483	196.739	103.854	530.277	297.297	109.518	162.772	545.849	272.458	22.1624	323.97	1292.06	3447.74	4799.96	684.637	5069.53	292.293	3528.78	3537.67	4605.57	2488.88	4165.45	4073.45	3422.88	2520.15	3932.68	2860.51	3061.91	4350.31	3066.21	4783.32	3224.85	3867.48	2620.6	3525.93	1011.58	4486.73	7586.55	4134.89
P261-PWY	coenzyme M biosynthesis I	0	0	0	0	0	0	0	0	0	0	0	0	0	0	0	0	0	0	0	0	0	0	0	0	0	0	0	0	0	0	9.3727	0	0	0	0	0	0	0	0	0	0	0	0	0	0	0	0	0
P281-PWY	3-phenylpropanoate degradation	0	0	2.4	0	0	0	0	0	0	0	0	0	0	0	0	0	0	21	0	0	0	0	0	0	19.5869	0	0	20.6242	3.3225	0	146.065	28.6948	3.9742	70.8136	45.4056	0	0	3.7336	78.7276	0	10.7952	0	9.6233	32.3138	0	187.65	285.56	0
P381-PWY	adenosylcobalamin biosynthesis II (late cobalt incorporation)	0	0	0	0	0	0	0	0	0	0	0	0	0	0	0	0	0	0	0	0	0	0	0	0	0	0	0	202.028	0	0	36.4646	0	0	0	0	0	0	0	0	0	0	0	0	0	0	0	0	0
P4-PWY	superpathway of L-lysine, L-threonine and L-methionine biosynthesis I	2296.76	364.228	2133.36	1057.97	1049.79	171.597	218.03	464.616	2421.99	243.652	216.652	466.253	745.002	483.547	213.611	3921.81	439.844	1203.74	736.296	1796.28	1174.42	3347.28	5113.18	838.487	4546.71	3322.24	3519.09	3422.14	3708.2	1793.44	3904.65	3437.72	3078.79	3363.88	3540.79	2387.64	5976.33	3495.26	4112.98	3812.69	3068.15	3083.87	2798.06	3560.12	1254.87	3853.23	6056.39	3685.08
P42-PWY	incomplete reductive TCA cycle	3487.05	1464	4432.7	1979.46	4124.53	591.732	1078.12	2660.98	1392.06	1708.82	219.543	6361.26	5132.76	9380.55	5503.49	290.769	14938.8	220.376	4544.78	11195.3	7642.92	7433.33	12277	7213.91	10552	15678.6	5063.75	9278.78	9794.58	8709.97	9751.41	6066.94	7854.87	12314.6	7230.15	5199.53	13134.7	16413.2	18385.4	12291.2	13447.9	6612.66	9480.76	14507.1	9097.5	6375.81	10938	12859.7
P441-PWY	superpathway of N-acetylneuraminate degradation	2915.21	135.448	2480.09	684.196	633.623	221.583	130.598	83.824	2312.81	80.4564	151.38	396.892	526.327	360.586	135.916	494.133	596.507	1638.95	49.972	340.491	1906.48	2085.16	3524.85	894.622	3785.45	477.021	2403.68	3568.43	3721.03	2880.65	3296.45	1699.74	2982.75	2685.82	2449.31	682.025	4115.5	4388.67	3529.94	4246.12	3245.58	2218.84	2708.8	3817.97	1010.13	3814.47	6244.32	3444.71
P461-PWY	hexitol fermentation to lactate, formate, ethanol and acetate	2040.59	5.9926	1197.65	587.163	36.4249	73.595	3.9934	104.492	1536.06	139.252	135.256	15.9883	124.847	1207.51	3313.87	91.7445	19.9929	93.3382	0	24.8634	2912.08	395.671	137.886	3952.44	1257.47	92.6483	588.175	692.637	1515.5	909.149	1007.5	272.876	827.813	612.383	692.633	79.9068	736.553	1414.6	804.21	1295.64	843.884	472.343	919.565	1249.45	1938.58	1810.41	3033.29	1255.47
P562-PWY	myo-inositol degradation I	30.2346	0	75.7749	241.592	3.595	13.8872	0	0	41.9237	2.3725	43.2173	0	27.1549	0	0	0	0	24.0112	0	7.193	1.7791	8.3818	0	2.39	126.964	0.516	117.022	56.8572	1.2048	0	149.366	5.8081	9.4342	10.1724	14.394	14.4399	111.858	277.393	75.5766	89.3728	157.324	0	1.7977	95.7699	0	55.8327	274.301	2.4097
P621-PWY	nylon-6 oligomer degradation	0	0	0	0	0	0	0	0	0	0	0	0	0	0	0	0	0	0	0	0	0	0	0	0	0	0	0	0	0	0	2.9247	0	0	0	0	0	0	0	0	0	0	0	0	0	0	0	0	0
PANTO-PWY	phosphopantothenate biosynthesis I	2570.59	1021.98	3296.18	1490.1	2881.37	392.771	783.054	1677.31	1270.67	1220.59	177.245	4956.04	3394.8	7850.36	3982.16	286.773	11439.5	109.672	3681.05	8205.25	4982.16	5078.7	8410	4935.05	6846.57	11455.2	3973.01	6269.06	6884.12	6075.55	6603.06	4062.6	5227.48	8037.83	4839.23	3887.85	8408.54	11678.4	12270.2	8245	9513.47	4203.5	6635.68	10547.3	7693.85	4419.39	7574.35	8757.83
PANTOSYN-PWY	pantothenate and coenzyme A biosynthesis I	2524.66	1015.28	3254.89	1495.62	2967.94	411.106	809.873	1799.82	1492.31	1223.17	190.415	4775.14	3240.65	8004.36	4164.43	416.072	10710.1	126.188	3621.72	7660.61	4879.87	5305.05	8508.02	4889.57	6824.68	10929.4	4333.92	6397.09	6885.24	5826	6415.33	4328.1	5317.29	7807.25	4902.14	3887.89	8528.67	11200.9	11648.1	8137.24	9184.67	4343.54	6486.58	10072.4	7802.25	4599.07	7666.28	8684.33
PENTOSE-P-PWY	pentose phosphate pathway	3117.26	987.071	3411.54	1412.97	1937.38	357.579	309.088	695.362	2551.75	539.774	254.955	3173.91	2898.01	920.411	220.45	1808.1	10230	912.31	847.509	7776.06	4662.36	5424.33	8213.99	3083.67	6476.61	8771.82	4073.53	6368.18	5688.76	6737.26	5860.73	4483.8	5737.9	7801.28	4894.31	4347.44	8676.68	11594.4	11217.7	8307.98	9891.95	4472.31	5660.6	7566.34	1329.91	5060.05	7851.59	9063.51
PEPTIDOGLYCANSYN-PWY	peptidoglycan biosynthesis I (meso-diaminopimelate containing)	2671.64	1077.2	3456.36	1699.24	3123.44	454.185	813.424	1967.93	2692.76	1207.57	266.892	4561.05	3228.27	7642.33	4440.58	4243.84	10219.6	2972.16	3467.98	7488.92	5166.8	5913.56	9086.12	5306.89	7120.28	10798.2	5404.77	6943.92	7421.12	5772.25	6754.4	5072.44	5777.17	7920.93	5322.53	4212.39	9396.49	11115.9	11584.7	8436.75	9246.44	4828.78	6707.31	10077.3	7727.53	5271.06	8287.83	9242.39
PHOSLIPSYN-PWY	superpathway of phospholipid biosynthesis I (bacteria)	3212.36	900.62	3299.12	1767.47	2555.05	420.234	716.969	1657.51	2817.62	1059.84	257.084	2837.77	2960	3981.88	4232.63	2904.47	5017.86	3212.66	2800.25	5269.07	4881.68	4846.34	7726.85	5150.53	6373.23	8266.51	4931.26	5815.19	6243.15	4443.27	6137.96	4200.89	4933.82	5934.15	4699.79	3346.85	7958.08	8371.42	8626.86	7133.29	6913.39	4419.62	5350.9	7550.63	5940.26	5230.13	8510.49	6804.78
POLYAMINSYN3-PWY	superpathway of polyamine biosynthesis II	116.706	7.801	178.825	282.74	10.2122	71.6243	0	0	63.4118	0	48.2723	16.4469	2.131	0	0	82.5054	0	31.8235	0	8.5663	0	31.275	768.235	7.4758	22.1701	1.3755	222.16	88.5976	57.1408	2.1409	119.998	80.1177	13.7575	28.0743	40.537	22.9494	6.3504	18.9167	49.2449	3.1949	18.8032	9.5305	18.9664	36.6269	0	144.002	129.664	3.1937
POLYAMSYN-PWY	superpathway of polyamine biosynthesis I	1680.36	8.4351	1004.76	366.267	229.643	94.5259	14.3995	256.506	959.528	166.05	92.9439	215.592	212.662	820.367	2632.46	98.5339	66.9643	40.2527	238.712	710.922	2211.24	823.742	997.057	3050.34	1530.52	1322.35	1422.44	387.312	1482.89	939.534	1224.26	800.562	882.845	691.199	968.077	480.729	588.893	942.89	812.58	1326.19	631.106	689.644	958.696	1209.1	1386.88	1717.01	3040.14	970.071
POLYISOPRENSYN-PWY	polyisoprenoid biosynthesis (E. coli)	2463.23	993.032	3138.26	1376.8	2967.32	408.221	789.907	1884.43	2081.83	1148.02	184.858	4377.82	3170.26	7341.7	3120.01	2348.3	10151.6	2739.68	3359.71	7055.03	4321.55	5272.82	7889.8	3686.02	6737.7	9837.68	3869.24	6330.82	6843.01	5645.89	6445.71	4432.68	5238.62	7599.21	4838.83	3622.92	8520.77	10883.7	11337	7991.9	8945.85	4102.68	6303.7	9738.28	7139.94	4628.12	7649.98	8533.12
PPGPPMET-PWY	ppGpp biosynthesis	2019.01	0	1138.92	130.424	27.3508	52.2108	7.4283	0	1450.06	8.3174	57.0069	29.9128	134.285	64.5805	4.9974	21.7251	29.9642	520.133	0	14.9762	437.603	427.401	151.301	144.037	1861.76	35.9964	309.803	369.674	1172.66	1115.12	1423.38	772.841	793.843	322.475	1081.21	88.5914	930.895	1699.03	681.739	1413.23	1004.16	218.432	680.864	1155.19	34.9023	1914.18	3645.26	215.478
PROTOCATECHUATE-ORTHO-CLEAVAGE-PWY	protocatechuate degradation II (ortho-cleavage pathway)	0	0	0	0	0	0	0	0	41.9246	2.143	11.6064	0	1.0719	0	0	0	0	6.1395	0	0	1.5839	1.5999	0	2.1277	263.843	0	0	99.6188	4.3216	0	262.018	9.8767	2.6556	68.8914	9.9036	4.2709	106.416	300.351	162.167	79.7518	160.799	0	3.9487	138.919	0	296.142	629.054	2.1439
PRPP-PWY	superpathway of histidine, purine, and pyrimidine biosynthesis	2604.12	598.125	2691.32	1378.98	1095.85	302.145	304.379	762.827	2139.17	399.812	200.941	1129.72	1205.38	1328.96	1197.25	276.266	970.981	2004.73	1262.89	2589.42	2953.87	3794.86	6330.8	1856.85	4997.51	4205.08	3583.64	4411.4	5333.27	3682.33	4448.86	3185.95	4041.2	4212.49	3813.53	2277.92	6034.1	5394.08	5044.8	5612.75	4612.27	3862.29	4194.89	5621.01	2587.27	4298.83	6920.87	5164.8
PWY-1269	CMP-3-deoxy-D-manno-octulosonate biosynthesis I	2460.41	932.389	3066.65	1107.43	2784.8	395.84	766.636	1916.68	1026.12	1190.1	77.0441	4550.67	3320.25	7499.77	4105	90.0776	10158.6	336.089	3439.6	7343.2	4898.56	4717.67	7681.7	4901.56	6604.5	10486.3	3686.93	5562.35	6557.77	5656.51	6372.74	3689.84	4859.2	7448.19	4437.48	3375.8	7387.92	11100.7	11484.9	7898.15	8904.57	3773.07	6240.13	9868.86	7348.96	4159.58	7518.95	8179.47
PWY-1361	benzoyl-CoA degradation I (aerobic)	0	0	0	0	0	0	0	0	0	0	0	0	0	0	0	0	0	0	0	0	0	0	0	0	0	0	0	0	0	0	6.8048	0	0	20.8295	0	0	0	0	37.3365	0	0	0	0	0	0	41.3829	70.1297	0
PWY-1541	superpathway of taurine degradation	0	0	27.6219	0	39.3165	0	0	0	0	0	10.2546	0	0	0	3.9977	0	0	0	0	0	0	41.7486	0	14.5271	27.9693	0	152.148	36.9958	126.42	0	18.035	82.055	39.3336	99.3693	78.698	0	24.7648	0	74.9446	0	48.7875	0	88.0445	71.7914	0	58.3595	5.2926	36.7239
PWY-181	photorespiration	0	13.874	106.725	51.1401	579.234	0	34.7009	176.045	0	0	29.7826	0	0	0	47.526	0	0	0	0	39.7612	0	177.816	0	63.4398	124.406	0	786.519	121.367	446.779	0	94.3855	309.349	154.483	426.333	267.005	0	76.3413	46.9961	322.298	23.8978	179.362	0	307.473	248.975	0	415.791	428.092	131.829
PWY-1861	formaldehyde assimilation II (RuMP Cycle)	421.949	19.826	491.539	993.564	851.282	69.4818	115.707	15.8802	62.2584	0	129.194	0	125.026	51.1617	7.9359	86.3875	15.988	0	0	53.5871	55.6665	1200.01	688.324	16.9563	332.871	0	2676.08	603.384	1377.21	122.864	546.267	1630.17	167.498	336.82	192.209	7.9924	63.7814	189.479	339.095	302.595	270.236	67.4607	177.412	213.408	0	343.694	575.291	1731.47
PWY-2221	Entner-Doudoroff pathway III (semi-phosphorylative)	0	0	0	0	0	0	0	0	0	0	0	0	0	0	0	0	0	0	0	0	0	0	0	0	0	0	0	0	0	0	21.9368	0	0	0	0	0	0	0	0	0	0	0	0	0	0	0	0	0
PWY-2941	L-lysine biosynthesis II	498.277	297.014	683.417	804.361	152.841	104.154	119.003	789.039	1083.8	15.8573	163.25	33.638	11.8516	15.9683	412.375	4173.17	23.1677	1033.87	19.9204	38.4746	589.768	375.683	2086.28	468.901	533.505	15.9843	924.511	2471.07	780.712	535.081	492.122	525.435	868.582	762.295	1025.29	106.925	4837.18	300.228	295.154	430.931	886.738	1045.15	741.942	259.575	615.424	1102.39	627.213	703.109
PWY-2942	L-lysine biosynthesis III	3038.97	1216.02	3906.13	1869.15	3516.05	502.929	907.762	2116.26	2872.46	1339.44	287.572	5264.9	3717.48	8257.64	4342.19	4274.03	12479.9	2900.51	3788.23	8880.69	5635.74	6785.58	10420.6	5500.51	8306.04	12262.4	5807.71	8025.39	8304.42	6925.46	7874.29	5770.57	6728.49	9351.58	6150.72	4660.19	11281.5	13320.8	13735	9933.46	11063.8	5422.84	7679.02	11645.2	8261.39	5972.47	9495.79	10597.3
PWY-3001	superpathway of L-isoleucine biosynthesis I	3219.81	1187.34	3923.87	1741.09	3563.66	475.228	947.602	2075.98	2932.49	1385.65	285.359	5252.35	3802.95	4464.44	4740.28	4564.22	12315.1	3171.67	3910.46	8535.13	5837.19	6846.53	10145.5	5669.14	8412.01	11800.4	5582.78	7791.42	8646.42	6877.67	7940.5	5909.82	6808.09	9404.85	6247.74	4779.16	11185.3	13286.1	13799.5	9954.31	11047.7	5531.79	7831.27	11860	8101.24	6157.27	9772.14	10839.5
PWY-3661	glycine betaine degradation I	0	0	0	0	0	0	0	0	0	0	0	0	0	0	0	0	0	0	0	0	0	0	0	0	0	0	0	0	0	0	3.9054	0	0	0	0	0	0	0	0	0	0	0	0	0	0	0	0	0
PWY-3781	aerobic respiration I (cytochrome c)	421.943	140.658	720.611	1981.71	250.219	133.14	0	0	71.2387	0	277.713	25.9759	0	0	0	244.274	0	37.5965	0	50.3417	0	43.9412	8.1985	0	2513.3	0	1030.66	943.65	268.298	0	3175.42	1769.02	41.9441	1079.85	2239.6	0	47.9475	119.789	1203.04	47.953	45.9618	0	713.245	718.109	0	3638.55	5222.89	0
PWY-4361	S-methyl-5-thio-&alpha;-D-ribose 1-phosphate degradation	60.437	1.1977	82.8304	259.936	3.7373	16.1131	0	0	10.8338	0	49.2348	3.8965	0	0	0	49.0469	0	3.925	0	5.8447	0	0	0.9	0	0	0	134.547	46.9751	0	0	0	0	0	0	0	0	0	0	0	0	0	0	0	0	0	0	0	0
PWY-4984	urea cycle	210.745	289.31	934.985	735.037	639.837	156.451	90.5489	173.66	74.2553	187.769	93.4682	1055.61	385.862	12.4356	42.1669	159.297	518.119	48.8541	258.677	722.489	191.276	1996.36	2920.24	774.503	2301.3	838.87	1561.9	1954	761.085	889.044	1750.67	1553.29	2055.87	2337.41	1578.8	937.561	1778.28	1655.13	3122.03	2937.85	1099.14	1696.24	1763.83	2509	723.394	1674.9	2649.04	1699.97
PWY-5005	biotin biosynthesis II	0	19.005	268.077	18.9617	257.89	0	18.742	170.039	19.0583	226.893	31.3536	949.449	42.9444	1197.62	427.363	20.0935	247.435	38.2506	592.058	2120.41	2747.54	183.711	3425.2	3391.72	672.679	3900.23	2105.61	154.103	1033.22	549.46	529.509	471.035	427.207	822.266	845.829	1169.87	408.433	332.072	623.373	346.244	504.585	1328.49	903.571	860.991	1913.48	795.564	847.589	1403.09
PWY-5022	4-aminobutanoate degradation V	126.341	11.3646	459.746	311.776	41.8872	35.8722	2.6235	42.1121	65.0921	53.7635	46.1928	29.4804	107.356	10.3503	23.8719	61.5	21.5172	28.0963	12.3811	43.6848	298.007	390.317	230.029	683.226	600.896	219.678	595.745	198.12	510.118	378.393	509.377	281.398	479.074	203.124	418.143	110.699	114.016	263.472	334.313	677.899	191.551	250.227	294.286	442.267	62.1142	444.905	910.342	264.381
PWY-5028	L-histidine degradation II	102.196	0	9.9748	0	24.7951	0	0	0	4.8624	0	0	0	45.8496	0	0	38.4245	0	1.4112	0	0	0	24.9029	413.196	4.993	713.614	1.0749	0	242.574	52.0634	76.8692	719.992	487.78	32.3525	244.86	622.636	13.7086	24.9467	52.3373	227.055	54.7358	57.272	27.3413	194.842	213.085	0	1015.98	1496.58	0
PWY-5088	L-glutamate degradation VIII (to propanoate)	0	0	0	0	0	0	0	0	0	0	0	0	0	0	0	0	0	0	0	0	0	4.8194	0	0	0	0	0	0	0	0	0	0	4.4806	0	0	0	0	0	2.2282	12.8279	3.5879	0	0	20.0359	0	11.6371	20.501	0
PWY-5097	L-lysine biosynthesis VI	2923.36	1177.93	3745.1	1783.64	3440.72	478.099	889.607	2083.69	2746.6	1305.07	272.312	5287.84	3634.41	6219.84	4309.23	4225.46	12407.3	954.235	3845.85	8623.23	5515.95	6603.52	10176	5392.14	8061.27	11945	5653.86	7769.99	8124.36	6714.18	7643.52	5636.14	6519.8	9078.49	5984.96	4559.31	10883.5	12897.5	13322	9613.04	10706.5	5191.61	7477.92	11509.2	8284.78	5810.42	9223.95	10309
PWY-5100	pyruvate fermentation to acetate and lactate II	2445.77	1103.94	3340.77	1269.78	2872.5	386.267	803.703	1565.61	2582.58	1135.88	248.121	4522.69	3268.69	7011.42	2607.11	4454.05	10272	3082.33	3412.2	7401.53	4793.93	5682.81	8670.29	3686.4	6297.1	10800.1	4299.59	6775.08	6875.02	5878.07	5978.48	4535.03	5468.24	7230.56	4757.1	4004.36	9408.65	11027.2	10763.1	8072.88	9250.03	4449.52	6359.7	9532.99	6599.86	4449.73	7146.09	8624.03
PWY-5101	L-isoleucine biosynthesis II	3439.16	1305.97	4101.54	1996.07	3815.58	489.307	1015	2146.1	3000.89	1448.88	309.538	5365.89	4002.98	3781.68	5010.95	4154.78	13025.7	4019.03	4089.6	8767.8	6014.51	7328.64	10460	5913.82	9167.13	11889.7	5632.14	8240.17	9085.65	7275.95	8717.55	6397.65	7240.69	10155.1	6770.61	4899.79	11761.1	14059.9	15012.5	10711.3	11622.4	5705.41	8305.08	12721.2	8287.72	6749.91	10774.2	11478.8
PWY-5103	L-isoleucine biosynthesis III	3064.09	1181.84	3691.76	1801.5	3474.32	426.669	896.996	1821.28	2913.07	1283.59	294.118	4859.06	3541.64	3282.01	4434.75	4136.48	11530.9	3500.03	3623.7	7817.35	5305.41	6724.98	9441.92	5236.6	8074.82	10680.2	5240.85	7453.4	8189.16	6418.05	7644.24	5857.04	6570.01	8969.98	6066.73	4509.14	10773.3	12449.8	13053.4	9557.21	10369.7	5194.13	7400.08	11218.3	7265.71	6075.75	9495.91	10347.1
PWY-5104	L-isoleucine biosynthesis IV	2921.49	1154.83	3606.49	1746.86	3456.16	445.789	911.241	2017.46	2301.68	1322.58	247.597	4860.14	3633.33	3971.38	4517.06	3866.46	11460.4	327.973	3710.09	7876.9	5456.02	6548.43	9346.63	5499.52	8188.66	10895.1	4820.52	7304.51	8102.78	6454.18	7745.76	5520.49	6448.29	9099.17	5937.26	4221.38	10447.9	12440.9	13463.8	9610.36	10245.9	4958.84	7399.62	11361.2	7600.25	5550.53	9373.25	10079.1
PWY-5121	superpathway of geranylgeranyl diphosphate biosynthesis II (via MEP)	2261.04	1082.69	3309.17	1548.96	3212.53	432.443	861.596	1967.42	2084.98	1275.31	229.204	4855.04	3304.48	7950.03	4609.48	3989.67	11194.8	513.416	3622.25	7959.62	5332.91	6035.61	9396.06	5355.06	7001.7	11231.8	5261.49	6879.66	7400.77	5969.87	6768.87	5043.46	5894.1	8212.84	5283.81	4263.6	9617.2	11594.1	12075.4	8650.09	9683.3	4658.29	6861.9	10377.1	8077.28	4951.69	7668.7	9597.82
PWY-5154	L-arginine biosynthesis III (via N-acetyl-L-citrulline)	2364.24	404.298	2421.88	1411.61	1897.52	264.861	390.659	1169.95	1508.68	765.261	153.12	2292.67	1402.62	2227.27	2625.76	373.532	1303.92	679.42	2057.57	5415.82	4108.88	3795.76	7196.69	3093.55	6203.65	8534.86	3471.84	4521.98	5332.78	1858.16	5449.53	3876.78	3919.58	5868.73	4459.53	3469.11	6790.13	5049.17	7356.48	5043.26	4584.96	3898.46	4605.22	6038.41	4765.09	4263.62	7353.93	6457.99
PWY-5177	glutaryl-CoA degradation	23.8855	1.9529	741.769	66.5804	161.173	76.7152	6.0414	66.5972	83.2402	15.6142	38.0908	76.1049	169.404	56.1083	8.8473	77.1988	135.829	99.2202	0	762.186	609.789	525.024	457.617	165.116	1483.98	53.3364	594.157	422.991	1237.31	853.206	1221.99	910.719	737.414	637.319	1215.78	123.655	513.59	688.819	885.954	959.735	646.352	655.606	769.57	1115.9	31.394	1352.13	2072.39	253.797
PWY-5178	toluene degradation IV (aerobic) (via catechol)	0	0	0	0	0	0	0	0	0	0	0	0	0	0	0	0	0	0	0	0	0	0	0	0	8.1359	0	0	72.6938	0	0	35.1563	0	0	3.9693	0	0	0	0	31.0058	0	8.163	0	0	0	0	29.4247	66.8	0
PWY-5180	toluene degradation I (aerobic) (via o-cresol)	1377.08	0	670.225	203.048	20.5395	52.2629	0	0	900.857	5.6931	65.0122	21.0855	54.9803	4.5652	0	21.2952	11.6107	44.9498	0	25.1944	194.585	241.053	104.117	81.4509	644.073	18.8077	290.97	127.809	629.769	551.83	421.047	165.941	405.009	120.084	257.383	31.077	248.93	578.149	311.583	761.936	301.048	253.623	268.958	505.029	0	709.819	1526.93	101.225
PWY-5181	toluene degradation III (aerobic) (via p-cresol)	0	0	0	0	0	0	0	0	41.7325	1.9843	9.7385	0	1.068	0	0	0	0	2.764	0	0	1.5819	1.5976	0	2.099	183.864	0	0	92.1158	3.193	0	220.738	0	2.6522	42.9792	9.8305	4.1796	99.0754	278.421	130.107	78.3138	145.217	0	2.6385	97.9574	0	231.169	627.91	2.1338
PWY-5182	toluene degradation II (aerobic) (via 4-methylcatechol)	1377.08	0	670.225	203.048	20.5395	52.2629	0	0	900.857	5.6931	65.0122	21.0855	54.9803	4.5652	0	21.2952	11.6107	44.9498	0	25.1944	194.585	241.053	104.117	81.4509	644.073	18.8077	290.97	127.809	629.769	551.83	421.047	165.941	405.009	120.084	257.383	31.077	248.93	578.149	311.583	761.936	301.048	253.623	268.958	505.029	0	709.819	1526.93	101.225
PWY-5183	superpathway of aerobic toluene degradation	0	0	0	0	0	0	0	0	0	0	0	0	0	0	0	0	0	0	0	0	0	0	0	0	0	0	0	0	0	0	28.6218	0	0	0	0	0	0	0	0	0	0	0	0	0	0	0	0	0
PWY-5188	tetrapyrrole biosynthesis I (from glutamate)	1579.53	70.168	1097.58	704.693	506.537	156.75	89.1007	638.077	914.1	229.594	128.619	647.779	382.406	1037.08	2581.16	162.187	233.702	326.875	573.703	1777.4	2305.1	676.723	3780.97	2927.1	2876.52	3395.9	2512.76	1071.18	1816.55	1092.34	2413.94	1513.52	1090.72	1803.64	2022.5	1146.64	1491.31	1748.44	2254.51	1665.79	1329.2	1541.94	1484.96	1955.76	1682.77	2407.84	4244.35	1688.43
PWY-5189	tetrapyrrole biosynthesis II (from glycine)	1495.69	62.496	982.441	616.962	454.906	141.15	80.1423	587.376	814.314	208.84	114.212	584.202	344.348	938.141	2676.6	131.572	208.257	324.118	519.554	1619.51	2240.54	606.499	3478.78	3029.76	2590.88	3135.59	2283.75	956.424	1651.35	992.633	2174.85	1318.39	985.186	1640.33	1796.26	1038.93	1345.23	1580.43	2043.77	1506.06	1195.82	1405.73	1329.16	1753.48	1544.9	2176.37	3899.35	1528.5
PWY-5265	peptidoglycan biosynthesis II (staphylococci)	0	0	0	0	72.1045	0	41.7	30.8863	0	0	0	0	0	0	0	0	0	0	0	0	0	0	0	0	34.3745	0	0	0	0	0	249.8	0	0	0	0	0	0	45.4071	64.2403	46.7833	0	0	0	0	0	137.068	159.998	23.4285
PWY-5304	superpathway of sulfur oxidation (Acidianus ambivalens)	121	279.1	710.45	903.5	633	89.25	60	220	26	26	78.5	610.9	206	14.4	24	95.4	1403.3	5.5	49.75	479.05	1354.8	317.35	1093.6	168.6	616.12	524.95	574	1241.45	427	1160.4	583.47	374	429.55	878.47	480.62	264	1043.3	931.25	1202.27	539.35	905.75	1739.65	529.57	682.57	33	312.15	486.6	745
PWY-5345	superpathway of L-methionine biosynthesis (by sulfhydrylation)	2400.38	74.283	1927.46	1076.79	1197.56	196.14	74.693	731.568	1521.33	35.6838	156.145	151.146	481.63	94.8494	55.2247	150.846	76.9636	144.727	98.8266	389.961	726.154	1299.61	1777.78	180.257	2994.96	192.562	1246.9	1363.38	2336.07	1746.46	3062.24	1730.7	1641.67	1345.52	1945.22	318.305	1756.17	2409.77	2395.51	2545.3	1803.43	669.624	1613.74	2741.27	124.443	2799.74	5128.34	1778.81
PWY-5347	superpathway of L-methionine biosynthesis (transsulfuration)	2766.77	496.623	2804.91	1294.97	1883.34	248.386	273.396	1177.2	2616.15	305.701	244.247	2134.86	769.129	483.875	805.52	3788.4	1194.97	1384.37	1398.14	4276.17	2055.01	4328.63	7578.19	1901.34	5706.96	7275.94	4558.36	4900.06	5305.74	3173.07	4983.78	4171	4302.58	3827.49	4257.65	3427.99	7914.01	7188.27	4880.05	5733	5815.96	4065.08	3831.07	5286.15	1624.63	4633.38	7384.92	5484.76
PWY-5384	sucrose degradation IV (sucrose phosphorylase)	2096.88	25.8031	1325.91	181.894	487.959	82.9522	25.7498	3.9964	2042.2	6.6682	106.725	23.9613	169.945	51.8134	31.8437	69.3927	151.385	542.468	3.9983	68.6882	400.455	2112.72	2641.18	122.537	2346.02	82.6447	1785.53	992.013	2129.21	967.568	1711.52	2218.26	1778.91	758.679	1929.33	1433.98	1092.79	1692.56	887.206	2025.69	1228.59	1526	957.692	1236.39	27.9609	2732.15	4231.26	1603.01
PWY-5415	catechol degradation I (meta-cleavage pathway)	421.911	0	377.426	14.4925	16.5572	32.3757	0	0	793.406	0.9254	16.0596	11.4268	3.5581	3.9773	0	15.6667	9.5663	37.5659	0	8.4885	0.9972	29.3109	36.8916	37.31	34.9817	4.4273	70.2157	75.2797	24.4804	9.5802	64.5282	36.6289	37.0129	32.378	39.9684	14.3778	36.9253	44.9991	40.9759	50.9376	34.3651	142.423	16.0395	21.0514	0	320.845	331.095	22.1388
PWY-5417	catechol degradation III (ortho-cleavage pathway)	0	0	0	0	0	0	0	0	34.8396	1.6404	8.0073	0	0.8897	0	0	0	0	1.9102	0	0	1.3182	1.3312	0	1.7466	101.986	0	0	84.0109	3.5556	0	138.438	6.5896	2.21	52.338	6.6207	3.4751	82.0155	230.79	111.667	65.2191	118.897	0	1.3315	61.1742	0	177.849	433.68	1.7773
PWY-5419	catechol degradation to 2-oxopent-4-enoate II	0	0	0	0	0	0	0	0	0	0	0	0	0	0	0	0	0	0	0	0	0	0	0	0	11.2449	0	0	0	13.679	0	41.5946	5.4853	0	3.7429	3.7779	0	0	7.2134	0	0	0	0	0	3.581	0	33.9957	40.8531	0
PWY-5420	catechol degradation II (meta-cleavage pathway)	0	0	0	0	0	0	0	0	0	0	0	0	0	0	0	0	0	0	0	0	0	0	0	0	19.4574	0	0	0	23.5957	0	68.1398	9.4239	0	6.4339	6.5538	0	0	12.5166	0	0	0	0	0	6.2391	0	57.5992	70.1793	0
PWY-5430	meta cleavage pathway of aromatic compounds	0	0	0	0	0	0	0	0	0	0	0	0	0	0	0	0	0	0	0	0	0	0	0	0	0	0	0	0	0	0	20.4743	0	0	0	0	0	0	0	0	0	0	0	0	0	0	0	0	0
PWY-5431	aromatic compounds degradation via &beta;-ketoadipate	0	0	0	0	0	0	0	0	34.8396	1.6404	8.0073	0	0.8897	0	0	0	0	1.9102	0	0	1.3182	1.3312	0	1.7466	101.986	0	0	84.0109	3.5556	0	138.438	6.5896	2.21	52.338	6.6207	3.4751	82.0155	230.79	111.667	65.2191	118.897	0	1.3315	61.1742	0	177.849	433.68	1.7773
PWY-5484	glycolysis II (from fructose 6-phosphate)	3485.34	1207.95	4139.71	1872.54	3472.78	535.352	680.142	1617.21	3382.02	1043.26	307.993	4863.22	3797.54	1984.96	787.342	1504.44	12268	2318.6	2340.11	8574.69	4870.73	7021.28	10188	4189.78	8305.14	10760.3	5640.14	8334.37	8563.83	7069.77	7840.42	5705.37	6969.02	9285.03	6093.87	4696.16	11259.4	13283.7	13843.7	10315.6	11006.3	5350.68	7530.15	11229.2	3021.85	6237.66	9806.96	10650.6
PWY-5505	L-glutamate and L-glutamine biosynthesis	91.7851	266.678	472.409	350.554	262.571	17.752	100.955	41.6794	893.313	196.678	129.829	1226.31	206.258	23.9667	26.9282	4318.65	309.729	94.1992	797.107	2694.12	322.164	1360.63	4845.32	1270.56	1514.79	5213	2765.84	1688.18	971.125	773.773	1247.32	1499.64	1252.14	833.961	1773.83	1559.42	4570.42	637.57	594.049	989.671	796.254	1772.91	983.472	745.402	110.441	1525.99	2053.37	760.697
PWY-5507	adenosylcobalamin biosynthesis I (early cobalt insertion)	0	0	0	15.8201	81.9964	0	0	0	0	0	0	0	0	0	0	0	0	0	0	0	0	38.8909	0	0	359.409	0	62.3527	301.124	181.406	0	625.801	180.612	0	496.567	252.003	0	0	79.2659	497.69	61.0239	40.9015	0	41.5407	0	0	651.269	1115.44	0
PWY-5509	adenosylcobalamin biosynthesis from cobyrinate a,c-diamide I	1967.89	643.713	2423.3	452.077	1871.6	261.708	557.258	1169.88	547.531	861.921	96.4828	3810.74	1878.78	6148.77	3796.31	145.151	9523.54	60.0457	2801.13	6844.24	4679.25	3664.12	6519.06	4393.59	4676.98	9557.73	3049.46	4514.48	4912.96	5372.06	4600.04	2667.3	3790.83	5180.56	3261.79	2754.91	6221.62	9089.29	7992.36	6126.56	7352.63	2024.25	4989.38	8018.91	5456	3199.83	5621.71	6290.35
PWY-5532	adenosine nucleotides degradation IV	0	0	2.7255	0	0	0	0	0	6.2199	5.0973	1.7445	0	0	4.7228	5.7807	0	6.4398	0	0	0	93.797	13.0743	0	49.2228	104.836	0	68.6045	29.7853	104.685	0	153.723	38.858	74.8915	80.0167	12.3703	0	75.9593	82.7309	136.401	110.426	73.938	4.9677	96.4742	139.117	0	251.006	379.623	20.0046
PWY-5647	2-nitrobenzoate degradation I	0	0	0	0	0	0	0	0	0	0	0	0	0	0	0	0	0	0	0	0	0	0	0	0	7	0	0	0	11	0	41.3103	3	0	2.3684	2	0	0	4	0	0	0	0	0	2	0	20.6125	25.2874	0
PWY-5651	L-tryptophan degradation to 2-amino-3-carboxymuconate semialdehyde	0	0	0	0	0	0	0	0	0	0	0	0	0	0	0	0	0	0	0	0	0	0	0	0	17.0478	0	0	0	16.0866	0	87.8671	7.3801	0	4.8156	4.9581	0	0	4.9766	0	0	0	0	0	4.8761	0	56.6959	64.754	0
PWY-5654	2-amino-3-carboxymuconate semialdehyde degradation to 2-oxopentenoate	0	0	0	0	0	0	0	0	0	0	0	0	0	0	0	0	0	0	0	0	0	0	0	0	7	0	0	0	11	0	41.3886	3	0	2.4828	2	0	0	4	0	0	0	0	0	2	0	19.8261	24.7887	0
PWY-5655	L-tryptophan degradation IX	0	0	0	0	0	0	0	0	0	0	0	0	0	0	0	0	0	0	0	0	0	0	0	0	13.8127	0	0	0	17.6809	0	74.9473	5.9277	0	4.4966	3.9765	0	0	5.9718	0	0	0	0	0	3.9599	0	40.8425	49.9144	0
PWY-5659	GDP-mannose biosynthesis	2848.84	1310.46	3534.5	1590.67	3221.45	455.913	984.986	2154.66	2167.76	1354.98	216.615	5265.75	3477.01	8457.94	4297.55	335.977	12061.2	577.374	3974.34	8228.23	5078.51	5304.1	8586.06	4571.3	7216.38	12148.5	4089.51	7900.99	7508.77	6471.68	7109.15	4201.16	5781.66	8321.61	5175.77	3706.63	12463.5	12514.8	12635.1	8810.81	10413.4	4169.43	7344.15	11099.7	8681	5158.63	8216.01	9754.71
PWY-5667	CDP-diacylglycerol biosynthesis I	3130.69	987.493	3421.21	1836.22	3090.97	447.496	798.773	1904.65	3015.07	1185.69	274.903	4511.29	3231.44	7523.74	4323.57	4613.82	10385.1	3340.19	3437.34	7382.8	5172.89	5924.9	8971.32	5289.53	7106.74	10486.5	5247.43	6579.14	7355.67	5825.02	6796.57	5077	5709.26	7781	5207.94	4120.54	8187.84	11137.5	11551.5	8510.27	9150.38	4769.77	6592.24	10082.4	7513.45	5583.37	9007.4	9001.85
PWY-5676	acetyl-CoA fermentation to butanoate II	215.586	10.4732	371.193	261.702	232.396	46.9868	0	41.6977	35.1073	75.606	36.3787	27.1868	224.838	0	0	101.853	0	17.139	0	21.905	463.685	1195.84	8.785	817.226	1280.11	255.243	252.576	365.242	897.859	0	1014.99	706.019	973.238	284.03	714.377	0	0	88.6365	453.431	1252.16	34.0536	0	490.949	614.056	0	1465.69	2590.5	271.212
PWY-5677	succinate fermentation to butanoate	0	28.0924	68.6153	39.8319	108.446	0	3.6301	39.1658	3.6833	39.4115	0	24.6892	76.322	1.7237	6.2976	0	0	0	10.715	41.719	166.374	214.451	0	444.087	161.456	201.839	49.1323	125.979	279.222	0	134.723	248.393	293.209	86.284	81.7598	24.1082	10.283	91.4024	180.939	324.721	25.7586	0	164.877	244.225	2.2678	104.45	242.515	169.864
PWY-5686	UMP biosynthesis	2845.71	1166.94	3759.58	1754.51	3435.92	496.87	890.247	2040.63	2986.71	1325.74	278.477	5077.22	3540.32	8531.74	4846.07	4572.31	11486.7	2920.79	3789.17	7875.83	5636.17	6514.52	9539.66	5745.08	7500.86	11544.1	5878.81	7077.6	7937.76	6162.34	7132.55	5568.03	6325.06	8595.95	5754.26	4626.55	9286.55	12019.8	12493.1	9056.08	10106	5221.08	7334.45	10875.7	8543.63	5726.27	8719.38	10206.2
PWY-5695	urate biosynthesis/inosine 5'-phosphate degradation	3031.5	1193.65	3817.81	1889.69	3302.03	485.267	908.959	1920.16	2664.42	1287.49	272.541	4900.41	3548.89	8491.58	4352.32	608.59	11680.2	1201.79	3639.63	7551.04	5605.14	5825.73	7472.97	5189.45	6989.82	10013.5	4040.5	7152.53	7667.29	6585.02	6969.52	4257.39	5928.34	8259.56	4987.95	3449.97	10172.1	12446.7	12481.6	9092.19	10231.8	4225.28	7082.13	11004.4	8337.24	5149.56	8239.73	9444.92
PWY-5705	allantoin degradation to glyoxylate III	1224.02	0	568.749	33.7716	15.863	24.9962	0	0	717.316	3.0414	0	6	42.7536	3.9937	2.6659	9	6	0	0	5.9157	203.443	141.285	62.785	24.5012	443.753	12.2112	58.6773	88.6479	525.484	469	346.337	101.387	268.999	89.1992	184.138	24.0589	147.586	349.244	227.569	493.501	152.703	77.4904	193.336	341.954	0	602.243	1306.85	72.4955
PWY-5741	ethylmalonyl-CoA pathway	0	0	0	0	0	0	0	0	0	0	0	0	0	0	0	0	0	0	0	0	0	0	0	0	5.0974	0	0	0	0	0	18.3481	0	0	0	0	0	0	0	0	0	0	0	0	0	0	0	0	0
PWY-5747	2-methylcitrate cycle II	1195.54	0	544.449	11.0288	15.2381	21.9188	0	0	706.702	2.223	0	6.5778	38.5813	3	2	11.3514	6	22.1763	0	4.8387	157.246	145.041	61.1858	18.315	719.834	12.1047	46.5005	88.1606	487.324	469	536.196	317.81	248.632	126.981	446.155	21.9977	121.459	312.664	240.542	468.974	127.784	77	240.694	383.036	0	863.131	1659.17	55.329
PWY-5837	1,4-dihydroxy-2-naphthoate biosynthesis I	1835.17	8.6255	1097.03	500.858	49.8843	109.613	6.9594	0	1337.98	7.7604	77.6286	35.4192	93.8066	60.3592	4.6595	87.2154	58.5469	340.597	0	28.8342	438.401	396.483	786.001	354.291	1150.81	33.5681	521.303	430.716	1073.43	1482.12	928.749	302.458	715.587	245.204	463.333	101.798	919.697	1662.58	607.652	1319.38	1015.08	221.776	471.866	921.034	32.5642	1374.49	2689.23	216.933
PWY-5838	superpathway of menaquinol-8 biosynthesis I	2181.01	29.0249	2051.52	935.646	164.257	225.061	23.3545	0	1241.27	26.1513	110.254	119	300.399	202.626	15.8769	125.739	197.978	338.87	0	97.8344	1131.95	1146.74	2119.12	899.582	2745.66	114.086	1256.08	1265.38	2618.32	3108.14	2333.98	875.383	1824.68	778.213	1259.61	326.598	2432.43	4183.95	1846.25	3233.58	2726.06	661.934	1362.69	2565.31	110.248	2584.56	4802.4	699.679
PWY-5840	superpathway of menaquinol-7 biosynthesis	2102.98	28.7837	1867.78	941.109	155.495	203.539	22.8423	0	1276.02	26.054	116.09	117.92	274.177	201.541	15.8804	135.348	185.582	244.042	0	97.5106	1131.85	1102.61	2059.3	909.751	2318.53	113.901	1253.34	1221.57	2419.03	2294.55	2033.87	827.655	1723.88	749.298	1197.83	321.116	2351.95	2756.36	1611.24	2839.29	2306.09	646.861	1293.46	2265.44	110.094	2464.61	4152.2	687.877
PWY-5845	superpathway of menaquinol-9 biosynthesis	2102.98	0	1788.17	363.185	118.827	135.555	0	0	1208.78	19.7339	90.3973	51.1518	224.249	32.1499	11.9339	62.5745	58.3969	159.163	0	48.3039	838.497	820.551	582.324	193.993	2167.24	79.5101	583.291	580.033	2144.87	2294.55	1814.63	595.142	1333.16	478.664	904.841	203.841	1283.85	2756.36	1332.81	2478.04	1481.64	463.387	955.877	1883.33	0	2094.71	4152.2	406.34
PWY-5850	superpathway of menaquinol-6 biosynthesis I	2102.98	0	1788.17	363.185	118.827	135.555	0	0	1208.78	19.7339	90.3973	51.1518	224.249	32.1499	11.9339	62.5745	58.3969	159.163	0	48.3039	838.497	820.551	582.324	193.993	2167.24	79.5101	583.291	580.033	2144.87	2294.55	1814.63	595.142	1333.16	478.664	904.841	203.841	1283.85	2756.36	1332.81	2478.04	1481.64	463.387	955.877	1883.33	0	2094.71	4152.2	406.34
PWY-5855	ubiquinol-7 biosynthesis (prokaryotic)	1625.92	0	937.438	319.365	61.5115	51.3081	6.8618	27.9771	913.125	8.0846	69.5725	27.4654	128.289	63.0266	4.9939	18.1106	21.0657	348.483	0	30.4279	411.207	377.001	135.293	117.962	1770.67	88.9516	357.679	479.321	994.153	738.017	1532.1	882.443	654.349	482.297	1187.49	70.3777	762.58	1298.03	795.359	1139.45	801.516	135.163	746.385	1099.29	34.6248	1921.24	3403.2	273.791
PWY-5856	ubiquinol-9 biosynthesis (prokaryotic)	1625.92	0	937.438	319.365	61.5115	51.3081	6.8618	27.9771	913.125	8.0846	69.5725	27.4654	128.289	63.0266	4.9939	18.1106	21.0657	348.483	0	30.4279	411.207	377.001	135.293	117.962	1770.67	88.9516	357.679	479.321	994.153	738.017	1532.1	882.443	654.349	482.297	1187.49	70.3777	762.58	1298.03	795.359	1139.45	801.516	135.163	746.385	1099.29	34.6248	1921.24	3403.2	273.791
PWY-5857	ubiquinol-10 biosynthesis (prokaryotic)	1625.92	0	937.438	319.365	61.5115	51.3081	6.8618	27.9771	913.125	8.0846	69.5725	27.4654	128.289	63.0266	4.9939	18.1106	21.0657	348.483	0	30.4279	411.207	377.001	135.293	117.962	1770.67	88.9516	357.679	479.321	994.153	738.017	1532.1	882.443	654.349	482.297	1187.49	70.3777	762.58	1298.03	795.359	1139.45	801.516	135.163	746.385	1099.29	34.6248	1921.24	3403.2	273.791
PWY-5860	superpathway of demethylmenaquinol-6 biosynthesis I	2009.66	0	1493.51	264.227	80.3659	100.944	0	0	1432.27	13.2359	80.5009	34.2365	152.972	21.4668	7.9733	48.364	39.0057	126.363	0	32.2829	612.273	579.29	399.235	132.742	1628.16	53.1716	419.001	399.833	1618.52	1766.67	1340.48	419.832	977.318	326.094	650.418	138.941	907.433	2004.48	923.555	1840.7	1046.93	323.687	673.466	1342.23	0	1700.94	3435.23	275.761
PWY-5861	superpathway of demethylmenaquinol-8 biosynthesis	2118.3	19.5439	1779.73	795.124	111.711	181.628	15.7264	0	1502.15	17.5749	106.002	80.0695	206.548	136.428	10.6154	115.814	132.845	342.952	0	65.553	855.07	829.004	1570.49	680.918	2135.01	76.397	990.885	908.766	2035.05	2532.17	1779.15	634.907	1388.65	537.526	934.083	225.659	1817.12	3192.86	1299.06	2488.58	2028.29	472.041	983.881	1875.16	73.9354	2211.47	4128.96	481.076
PWY-5862	superpathway of demethylmenaquinol-9 biosynthesis	2009.66	0	1493.51	264.227	80.3659	100.944	0	0	1432.27	13.2359	80.5009	34.2365	152.972	21.4668	7.9733	48.364	39.0057	126.363	0	32.2829	612.273	579.29	399.235	132.742	1628.16	53.1716	419.001	399.833	1618.52	1766.67	1340.48	419.832	977.318	326.094	650.418	138.941	907.433	2004.48	923.555	1840.7	1046.93	323.687	673.466	1342.23	0	1700.94	3435.23	275.761
PWY-5863	superpathway of phylloquinol biosynthesis	1739.31	9.8461	1186.57	545.634	56.8743	120.737	7.9433	0	1381.32	8.8604	84.5452	40.4337	106.73	68.902	5.3243	99.3664	66.8558	381.906	0	32.9344	494.228	448.533	886.436	400.638	1275.72	38.3452	587.07	487.501	1198.52	1627.3	1036.1	342.186	801.943	278.842	521.328	115.908	1034.93	1856.05	688.683	1470.51	1140.67	251.585	533.309	1037.61	37.193	1493.24	2869.25	247.036
PWY-5896	superpathway of menaquinol-10 biosynthesis	2102.98	0	1788.17	363.185	118.827	135.555	0	0	1208.78	19.7339	90.3973	51.1518	224.249	32.1499	11.9339	62.5745	58.3969	159.163	0	48.3039	838.497	820.551	582.324	193.993	2167.24	79.5101	583.291	580.033	2144.87	2294.55	1814.63	595.142	1333.16	478.664	904.841	203.841	1283.85	2756.36	1332.81	2478.04	1481.64	463.387	955.877	1883.33	0	2094.71	4152.2	406.34
PWY-5897	superpathway of menaquinol-11 biosynthesis	2161.9	25.4865	1961.14	899.839	144.77	212.751	20.5131	0	1265.17	22.9525	111.6	104.5	265.997	177.954	13.9075	127.298	173.654	339.477	0	85.765	1035.78	1034.15	1931.4	826.877	2541.26	99.9843	1166.61	1137.6	2417.86	2921.21	2145.05	788.986	1676.33	690.153	1145.08	289.374	2219.85	3844.23	1649.15	2984.84	2481.7	593.64	1227.35	2322.88	96.6815	2464.85	4599	618.96
PWY-5898	superpathway of menaquinol-12 biosynthesis	2161.9	25.4865	1961.14	899.839	144.77	212.751	20.5131	0	1265.17	22.9525	111.6	104.5	265.997	177.954	13.9075	127.298	173.654	339.477	0	85.765	1035.78	1034.15	1931.4	826.877	2541.26	99.9843	1166.61	1137.6	2417.86	2921.21	2145.05	788.986	1676.33	690.153	1145.08	289.374	2219.85	3844.23	1649.15	2984.84	2481.7	593.64	1227.35	2322.88	96.6815	2464.85	4599	618.96
PWY-5899	superpathway of menaquinol-13 biosynthesis	2161.9	25.4865	1961.14	899.839	144.77	212.751	20.5131	0	1265.17	22.9525	111.6	104.5	265.997	177.954	13.9075	127.298	173.654	339.477	0	85.765	1035.78	1034.15	1931.4	826.877	2541.26	99.9843	1166.61	1137.6	2417.86	2921.21	2145.05	788.986	1676.33	690.153	1145.08	289.374	2219.85	3844.23	1649.15	2984.84	2481.7	593.64	1227.35	2322.88	96.6815	2464.85	4599	618.96
PWY-5910	superpathway of geranylgeranyldiphosphate biosynthesis I (via mevalonate)	224.012	3.5316	152.758	143.531	6.2081	32.3028	4.2656	5.1432	913.966	0.7982	46.4073	6.3798	5.8762	6.5541	0	117.292	11.3918	1751.58	2.3955	10.0408	0.7995	138.802	35.6254	102.015	51.0701	3.9981	335.192	687.548	68.3892	214.499	63.1866	84.2429	126.897	36.228	62.1564	53.33	64.547	55.5772	27.0056	141.005	42.7393	527.96	75.6837	78.8593	270.927	326.347	293.503	59.0014
PWY-5913	TCA cycle VI (obligate autotrophs)	2962.28	748.094	3324.63	1178.69	2237.88	313.729	256.386	338.242	1923.61	494.81	180.055	2159.53	1598.03	2703.76	2516.96	258.915	6026.94	2169.04	820.3	2631.55	4336.06	5414.62	7172.14	2942.49	6821.49	3130.31	4000.19	5271.8	6136.48	4928.17	6169.88	4801.72	5270.16	7304.77	4937.91	4058.53	5883.3	7156.86	9792.84	7173.74	5984.69	4911.05	4953.71	6782.69	3963.36	4731.76	7879.85	7330.94
PWY-5918	superpathay of heme biosynthesis from glutamate	1525.79	48.3195	901.351	649.263	355.619	116.597	78.234	487.173	858.153	132.888	106.675	88.5005	254.039	316.21	389.131	136.826	119.485	92.7692	337.18	399.349	1102.93	502.065	1432.03	439.118	1852.68	1514.47	1008.26	679.203	1126.36	1067.57	1556.9	853.475	636.992	638.077	1164.14	448.084	596.587	1135.04	1034.2	1129.24	684.557	790.37	762.181	1245.08	745.88	1776.98	3310.47	942.724
PWY-5920	superpathway of heme biosynthesis from glycine	324.355	0	551.914	148.597	107.735	56.0173	0	0	271.797	12.5269	58.3245	20.4634	136.377	11.7011	7.8792	29.6849	21.2193	55.3565	0	22.9529	453.123	312.19	215.01	68.5434	566.304	48.5974	243.475	337.18	781.006	838.388	1033.88	515.846	346.149	402.324	403.873	98.4644	363.605	662.154	629.487	630.388	452.786	239.758	507.087	848.696	0	458.189	839.223	190.714
PWY-5941	glycogen degradation II (eukaryotic)	0	0	0	0	0	0	0	0	0	0	0	0	0	0	0	0	0	0	0	0	0	0	0	0	0	0	0	0	0	0	39.8144	0	0	27.9238	0	0	0	0	47.8512	0	0	0	0	0	0	41.7469	71.5231	0
PWY-5971	palmitate biosynthesis II (bacteria and plants)	3299.55	474.273	3351.1	1087.34	363.712	283.382	324.165	429.432	1941.61	76.498	144.239	898.293	505.647	559.542	0	180.283	1092.68	1076.47	228.11	645.475	78.951	4742.5	2669.99	3488.02	3354.2	389.974	3562.36	8729.62	3660.68	7048.54	3466.06	3323	4847.16	2722.5	3134.68	2018	3566.49	4200.2	2201.95	6708.8	3151.01	2974.2	3863.93	5037.27	7922.88	5359.49	8128.11	4033.63
PWY-5973	cis-vaccenate biosynthesis	3292.52	1320.89	4286.49	2257.26	3837.39	587.549	1025.68	2636.12	2347.26	1561.1	301.164	6098.44	4139.45	8968.13	5351.65	4615.49	14585.7	3078.34	4434.61	10202	6303.24	6447.74	10633.1	6316.36	9479.91	13674.1	5488.14	8536.14	8796.88	7985.66	9100.42	5425.93	6866.25	10463	6645.54	4299.53	12413.5	15207.4	15712	10854.9	12406	5062.34	8656.49	13402.7	9592.01	6378.75	10837.8	11328.3
PWY-5989	stearate biosynthesis II (bacteria and plants)	3872.59	779.859	4265.18	929.928	3961.48	235.919	1286.33	2375.15	1740.43	1739.63	112.942	6300.13	2972.61	1980.49	4905.19	113.348	19045.7	670.652	4433.5	13105.1	5620.65	6818.35	10069.5	4323.44	10019.2	15772	3425.66	9625.02	7193.39	10361	9826.86	5337.97	7687.19	11343	6771.23	2747.41	13471.2	18002.2	17152.3	12444.6	14654.1	2532.1	8269.77	13173.7	10367.3	6055.68	10770.3	11739.8
PWY-6071	superpathway of phenylethylamine degradation	1538.21	0	707.915	9.3689	15.2087	26.9562	0	0	881.384	5.4411	12.1651	9.6868	52.8146	4.9249	3.1081	13.5563	9.6574	3.6536	0	6.6646	237.325	197.586	94.4783	31.633	797.306	19.4627	52.4758	135.428	671.455	618.615	594.904	200.191	351.927	109.794	324.635	37.8491	266.372	660.445	338.881	696.254	314.999	119.098	277.547	529.737	0	876.672	1967.77	86.7952
PWY-6121	5-aminoimidazole ribonucleotide biosynthesis I	3029.44	1263.75	4002.88	1861.98	3591.87	540.042	933.326	2212.34	2922.95	1402.9	279.551	5374.36	3936.59	8035.4	4780.51	4436.32	12595.8	2894.41	3901.77	9019.42	6117.13	6804.7	10737.6	5980.32	8306.03	12456.9	5865.23	7950.34	8570.9	7108.33	7976.43	5709.19	6776.91	9684.74	6164.63	4848.73	11255.1	13511.3	14291.3	10016.8	11242.9	5630.19	7933.75	11993	8523.55	6061.34	9550.81	11011.3
PWY-6122	5-aminoimidazole ribonucleotide biosynthesis II	2774.91	1183.3	3744.61	1789.58	3463.45	506.059	920.042	2190.82	2833.64	1358.18	272.064	5090.11	3627.6	8059.79	4930.92	4542.9	11679.7	2840.03	3880.07	8346.7	5788.78	6440.64	10153.6	5806	7808.22	11712.1	5682.69	7480.41	8171.43	6530.25	7523.44	5466.71	6347.76	9011.37	5828.99	4550.8	10545	12499.8	13273.6	9343.03	10392.7	5300.52	7486.54	11382.5	8632.12	5729.76	8953.62	10325.4
PWY-6123	inosine-5'-phosphate biosynthesis I	2797.71	1189.71	3767.64	1650.22	3575.83	497.131	951.03	2229.52	2589.26	1415.78	247.036	5383.87	3778.06	9009.93	4920.59	4044.12	12214.8	2831.54	4104.18	8783.49	5816.86	6614.16	10351.9	5862.34	7976.46	12500	5825.76	7540.21	8412.4	6689.29	7613.2	5585.16	6479.38	9119.94	5922.68	4720.5	10538.2	12941.5	13474.5	9583.7	10739.7	5420.89	7665.69	11675.2	8976.94	5653.82	8976.55	10548.8
PWY-6125	superpathway of guanosine nucleotides de novo biosynthesis II	2888.86	734.892	3248.5	1360.32	2521.11	460.014	552.498	1633.8	1986.31	1019.3	212.856	5011.11	3081.05	4923.33	3093.95	635.809	12999.4	3227.38	2962.72	7753.58	5419.98	5291.73	9489.79	4674.86	7502.33	9541.17	4864.28	6943.88	7236.65	6657.87	6784.14	4663.65	5726.09	8143.99	5323.08	3413.61	9266.73	11495.8	12166.6	8844.52	9305.77	4897.25	6725.78	10503.9	6349.64	5068.67	8486.77	8633.49
PWY-6126	superpathway of adenosine nucleotides de novo biosynthesis II	3136.95	1210.86	4012.21	1811.93	3553.6	519.716	895.422	2215.44	3147.57	1343.22	284.045	5622.78	3616.41	8668.33	3528.01	3791.25	13436.8	3345.96	3828.85	8238.57	5567.95	6958.32	10420.6	5000.13	8248.51	11307	5794.69	8193.22	8457.08	6782.7	7714.43	5873.34	6813.2	8901.72	6091.77	4621.36	10868.2	12584.8	13176.6	10079.1	10360	5451.03	7701.89	11675.7	8237.04	6020.92	9547.73	10288.5
PWY-6147	6-hydroxymethyl-dihydropterin diphosphate biosynthesis I	2688.56	1028.87	3400.4	1531.45	3319.07	460.635	859.526	2092.1	1806.45	1303.83	187.132	4782.04	3601.9	8523.2	4430.17	243.878	11517	2755.6	3702.49	7692.48	5387.12	6247.81	8311.02	5262.19	7274.92	10301.5	4470.26	6825.88	7905.46	6554.25	7008.97	5038.34	5936.16	8404.23	5107.42	4055.08	8660.57	12339.2	12731.4	9131.33	9984.52	4703.91	6958.58	11024.7	8303.7	4906.45	8236.73	9725.06
PWY-6151	S-adenosyl-L-methionine cycle I	2521.65	738.967	2850.08	894.874	2237.55	310.228	742.398	1354.81	2521.87	1030.23	239.149	3553.62	2811.64	6995.94	2022.5	3494.91	8992.07	2883.01	3078.35	6088.77	2336.11	4399.01	5451.76	2162.12	4957.59	8591.05	3000.32	5388.08	5995.94	4734.95	4761.15	3580.69	4351.06	5499.73	3676.22	3275.73	7924.3	9887.9	8302.45	6494.61	8182.22	2147.95	5257.43	8142.32	6565.28	3661.01	5754.9	7394.31
PWY-6163	chorismate biosynthesis from 3-dehydroquinate	2739.49	1051.53	3457.42	1575.18	3167.64	453	805.777	1773.23	2689.34	1208.36	253.266	4520.88	3248.07	7640.61	4346.83	4035.35	10234.6	2842.16	3440.87	7460.85	5060.57	5926.96	8923.97	5357.02	7207.31	10537.9	5229.93	6613.72	7409.56	5672.4	6824.14	5083.13	5762.61	7942.51	5277.45	4104.62	9325.6	11301.2	11693.5	8508.32	9299.44	4778.68	6664.74	10156.7	7714.49	5269.25	8513.03	9173.21
PWY-6182	superpathway of salicylate degradation	0	0	0	0	0	0	0	0	33.3043	1.5895	7.9046	0	0.8499	0	0	0	0	2.1953	0	0	1.2586	1.2711	0	1.6718	97.5452	0	0	80.6437	3.0264	0	128.933	6.3033	2.1101	53.0782	5.0986	3.3316	79.4046	223.723	102.307	62.5014	115.251	0	1.2713	58.7205	0	170.248	391.717	1.6981
PWY-6185	4-methylcatechol degradation (ortho cleavage)	0	0	0	0	0	0	0	0	37.2432	1.7174	8.1556	0	0.9521	0	0	0	0	1.9668	0	0	1.4118	1.4256	0	1.8634	108.928	0	0	82.4161	3.8082	0	146.733	7.037	2.3669	54.0079	7.0796	3.6981	85.9732	241.468	111.646	69.4468	123.771	0	1.4261	64.9753	0	189.45	461.334	1.9014
PWY-621	sucrose degradation III (sucrose invertase)	2400.77	683.466	2557.69	1031.35	902.786	167.67	79.8066	314.208	3189.98	321.58	271.603	855.237	1499.01	2261.1	4113.43	6102.62	2087.88	2854.71	119.572	1688.94	4370.36	3223.15	4221.49	4978.06	3323.68	741.332	2859.4	4653.79	3912.8	1879	2673.12	2952.5	3578.47	3294.82	3205.99	2080.03	7775.75	4946.38	3128.31	3938.01	5095.21	4500.42	3153.63	3204.1	3769.68	3876.04	5085.51	4844.83
PWY-6263	superpathway of menaquinol-8 biosynthesis II	55.047	299.356	655.78	1004.86	474.342	54.8676	46.9413	411.146	17.1358	180.699	76.0599	218.114	336.311	1482.61	2016.89	39.5266	0	0	66.8104	264.724	2354.29	1371.81	179.471	2520.33	1142.59	100.897	1263.71	1066.98	1663.33	0	1382.68	907.051	1286.71	1688.3	1098.57	104.309	1105.72	835.435	1612.29	1614.2	1022.81	0	1483.31	1692.66	2241.58	1345.63	1605.06	2275
PWY-6269	adenosylcobalamin salvage from cobinamide II	2010.33	647.727	2454.14	455.697	1895.72	267.466	568.732	1189.02	594.091	880.97	96.9537	3832.6	1900.08	6340.19	3848.04	146.856	9552.04	60.4526	2838	6865	4700.62	3720.77	6591.81	4426.81	4725.96	9609.91	3068.29	4550.68	4955.12	5394.68	4651.86	2700.11	3836.35	5212.4	3292.93	2789.28	6261.65	9126.7	8046.92	6204.42	7376.64	2046.6	5020.46	8072.76	5550.44	3258.7	5725.27	6326.16
PWY-6277	superpathway of 5-aminoimidazole ribonucleotide biosynthesis	2774.91	1183.3	3744.61	1789.58	3463.45	506.059	920.042	2190.82	2833.64	1358.18	272.064	5090.11	3627.6	8059.79	4930.92	4542.9	11679.7	2840.03	3880.07	8346.7	5788.78	6440.64	10153.6	5806	7808.22	11712.1	5682.69	7480.41	8171.43	6530.25	7523.44	5466.71	6347.76	9011.37	5828.99	4550.8	10545	12499.8	13273.6	9343.03	10392.7	5300.52	7486.54	11382.5	8632.12	5729.76	8953.62	10325.4
PWY-6282	palmitoleate biosynthesis I (from (5Z)-dodec-5-enoate)	3692.46	746.034	4028.27	908.167	3677.51	230.19	1191.02	2221.68	1685.9	1626.31	111.521	5933.72	2815.59	1947.72	4800.22	117.571	17761.7	775.054	4168.2	12130.8	5321.34	6317.69	9400.97	4213.68	9310.23	14606.7	3275.75	8998.1	6799.77	9669.35	9161.68	4916.77	7150.86	10566.1	6290.43	2598.23	12728.8	16726.1	15972.5	11595.1	13604.2	2426.34	7771.11	12384.2	9792.21	5697.33	10125	10909.7
PWY-6317	galactose degradation I (Leloir pathway)	2703.92	358.033	2421.03	1134.4	999.315	193.05	183.625	225.034	3255.99	267.921	248.53	181.034	362.744	2228.53	3826.44	4151.62	334.24	2264.65	32.6271	184.743	4149.17	3689.76	4045.43	4625.98	4104.23	206.096	3438.58	4184.43	4510.34	2306.25	3392.46	3844.67	3654.31	2594.12	3662.97	2380.17	6491.77	3560.15	2366.49	4070.18	3279.69	3032.93	3025.42	3351.61	3642.01	4524.87	6346.24	4752.32
PWY-6338	superpathway of vanillin and vanillate degradation	0	0	0	0	0	0	0	0	0	0	0	0	0	0	0	0	0	0	0	0	0	0	0	0	195.284	0	0	0	1.8334	0	170.383	0	0	0	7.8663	0	0	0	0	0	0	0	3.887	89.6371	0	80.3518	354.02	0
PWY-6339	syringate degradation	0	0	0	0	0	0	0	0	0	0	0	0	0	0	0	0	0	0	0	0	0	0	0	0	558.684	0	0	106.798	5.9989	0	410.514	0	0	41.9625	518.594	0	0	0	112.586	0	0	0	153.382	159.553	0	591.878	809.826	0
PWY-6353	purine nucleotides degradation II (aerobic)	2540.51	0	1663.53	291.754	107.389	116.094	0	0	1904.87	19.8473	83.1871	43.1476	367.693	21.3173	12.8388	55.8822	53.5169	0	0	61.5326	733.056	834.519	552.91	148.113	3015.08	121.186	493.708	679.129	1977.73	2212.27	2414.52	1732	1269.84	964.754	1931.48	206.62	761.918	1512.52	1755.71	2198.87	747.08	627.993	1350.28	2161.57	0	2866.52	5148.04	414.224
PWY-6383	mono-trans, poly-cis decaprenyl phosphate biosynthesis	0	0	0	0	0	0	0	0	3.3368	0	0	0	0	0	0	0	0	0	0	0	0	0	0	0	5.3294	0	0	17.8677	0	0	35.4324	7.9546	3.9897	13.8113	17.8125	1.9983	23.5597	1.9982	5.9786	5.3286	5.3179	0	0	7.9707	0	11.2949	5.9934	0
PWY-6385	peptidoglycan biosynthesis III (mycobacteria)	2671.64	1076.91	3456.36	1699.24	3119.82	449.421	807.351	1967.11	2692.76	1207.57	266.626	4561.05	3228.27	7642.33	4440.58	4243.84	10219.6	2972.16	3467.98	7488.92	5166.8	5911.5	9053.12	5306.51	7119.25	10798.2	5404.77	6940.31	7420.14	5772.25	6753.47	5068.94	5777.03	7920.11	5321.03	4211.61	9396.35	11115.1	11584.3	8436.13	9246.44	4828.78	6706.37	10076.7	7727.53	5267.34	8285.59	9242.28
PWY-6386	UDP-N-acetylmuramoyl-pentapeptide biosynthesis II (lysine-containing)	2668.48	1086.28	3482.2	1732.77	3139.44	451.602	812.845	1977.36	2684.92	1209.1	269.618	4588.4	3236.01	7623.83	4390.2	4073.5	10233.2	3071.18	3486.94	7579.07	5128.99	5943.55	9107.43	5261.31	7120.16	11005.2	5493.98	6882.95	7419.25	5771.52	6765.9	5083.53	5778.64	7912.88	5312.93	4290.52	9258.08	11135.6	11590.3	8450.3	9250.98	4901.84	6715.57	10084	7710.55	5257.55	8288.32	9271.49
PWY-6387	UDP-N-acetylmuramoyl-pentapeptide biosynthesis I (meso-diaminopimelate containing)	2696.99	1087.43	3480.17	1700.48	3129.9	456.089	815.148	1974.92	2732.17	1212.66	270.308	4573	3232.71	7673.56	4528.21	4290.4	10225.2	3009.97	3475.39	7522.76	5240.15	5936.16	9122.61	5410.1	7148.59	10875.9	5452.23	6978.41	7461.11	5794.98	6782.41	5088.79	5807.5	7946.24	5349.59	4244.07	9453.55	11147.3	11608.2	8469.4	9278.78	4859.73	6745.2	10110.6	7783.01	5315.75	8349.34	9297.88
PWY-6396	superpathway of 2,3-butanediol biosynthesis	124.445	2.2817	143.753	289.31	8.3796	29.191	2.5138	4.7606	150.838	1.2755	72.5089	13.4757	18.3721	0	0	38.6905	5.0958	1996.12	2.8288	15.9529	0.9305	17.224	12.0004	19.7833	40.6117	2.6164	271.743	69.01	16.6243	2.0973	31.0457	31.5903	20.3651	23.5688	28.2458	9.2453	38.7528	42.9527	13.5165	33.8593	35.8139	91.9981	11.09	17.3812	0	43.7432	55.3363	18.4049
PWY-6397	mycolyl-arabinogalactan-peptidoglycan complex biosynthesis	0	0	0	0	0	0	0	0	0	0	0	0	0	0	0	0	0	0	0	0	0	0	0	0	0	0	0	9.957	0	0	0	0	2.2153	2.1099	2.2153	0	8.9856	0	0	2.1455	0	0	0	0	0	5.431	0	0
PWY-6467	Kdo transfer to lipid IVA III (Chlamydia)	2240.01	903.34	2682.28	1042.07	2690.13	389.65	747.4	1851.86	902.5	1081.24	60.15	4035.51	3151.67	6858.4	1855.53	78.78	10027.2	330.57	3149.48	6311.22	3312.46	4521.98	5830.93	2425.55	6403.27	8391.35	2369.61	5312.27	5950.85	5537.2	6140.25	3630.83	4536.99	6999.31	4222.05	2704.07	7032.97	10634.4	10970	7499.22	8451.04	2960.7	5799.16	9378.01	6256.29	3854.69	7083.72	7421.58
PWY-6470	peptidoglycan biosynthesis V (&beta;-lactam resistance)	102.132	0	131.328	112.164	17.157	0	9.5636	0	1681.8	0	26.422	0	0	16.1712	0	17.5553	21.1152	8.9772	0	15.3408	0	120.268	54.9865	13.3929	118.36	0	495.06	336.097	93.7671	35.6532	122.32	136.701	172.533	80.4704	109.888	54.8548	120.869	119.183	93.3154	198.486	113.594	23.8033	51.9712	70.2143	0	743.251	724.464	51.2121
PWY-6471	peptidoglycan biosynthesis IV (Enterococcus faecium)	789.348	30.9714	517.098	415.97	132.129	102.289	16.9	22.9386	2211.78	3.7976	109.696	36.7332	26.9162	33.22	0	380.343	49.8291	3097.46	7.1894	29.2802	3.8365	529.162	147.705	452.566	263.092	17.8608	828.049	2034.13	202.525	751.594	341.845	247.219	514.494	143.718	228.325	155.498	328.996	225.31	201.134	539.752	322.695	1583.54	235.002	183.016	1155.86	1176.98	1277.05	232.012
PWY-6478	GDP-D-glycero-&alpha;-D-manno-heptose biosynthesis	27.702	311.504	728.443	458.09	848.416	109.364	477.047	730.012	142.861	521.817	1.3194	810.792	212.316	34.6262	1647.03	22.8283	1422.55	4.634	1354.05	871.845	820.629	928.379	1457.91	194.143	858.466	2039.73	707.496	1374.61	578.146	562.046	1277.97	552.884	795.649	1082.27	706.491	223.538	1294.29	1499.98	1483.94	1257.58	1343.66	2419.19	796.934	1286.54	3255.36	415.95	870.778	974.506
PWY-6507	4-deoxy-L-threo-hex-4-enopyranuronate degradation	2731.82	845.164	3194.7	1060.21	2305.84	361.197	857.263	1298.12	1417.31	1174.43	131.074	4880.68	3224.17	3405.18	2488.42	165.696	13350.8	60.6895	3262.19	7766.09	4811.15	4276.11	6347.39	3678.19	5821.32	9792.09	2427.36	5773.01	6077.14	6659.77	5747.45	2980.61	4761.45	7293.36	3920.63	2967.99	7832.52	12367.6	11326.9	7917.33	10060.1	3001.19	6356.41	10142.3	6405.93	3819.49	6555.18	8339.2
PWY-6519	8-amino-7-oxononanoate biosynthesis I	3455.33	904.203	4070.39	971.944	3225.4	305.521	813.763	1880.06	1561.35	1390.49	112.649	5919.15	3353.39	2482.81	578.465	147.315	17351	621.756	4002.68	10800.6	5041.2	6095.66	8955.66	3956.01	8508.04	12972.8	3206.29	8347.77	7263.83	8808.07	8171.2	4447.3	6760.37	10261.7	5689.73	3099.22	11787.8	16505.1	15689.3	11121.8	13391.9	3053.06	7849.84	12545.4	6633.76	5226.63	9389.55	10768.4
PWY-6545	pyrimidine deoxyribonucleotides de novo biosynthesis III	20.8884	41.2606	482.014	167.51	1456.5	5.4229	276.743	1032.28	310.917	479.758	70.8632	1557.49	93.1353	1505.03	2485.76	49.2946	415.602	0	1189.8	2673.33	3072.19	951.311	4512.45	3472.35	1524.61	5149.95	2883.28	1006.98	2120.01	22.3866	2114.24	1215.81	873.859	1468.63	1492.4	1528.12	969.164	1026.46	1620.2	1021.16	890.909	1901.85	1799.39	2528.21	3278.83	1397.78	1854.58	2970.74
PWY-6562	norspermidine biosynthesis	87.0767	0	0	0	0	0	0	0	50.8232	2.6771	13.5688	0	39.6011	0	0	0	0	25.6588	0	0	1.9796	12.1897	0	2.6593	157.218	0.86	0	140.271	1.3399	0	210.931	17.5026	61.3471	46.5148	70.5914	19.5275	349.256	379.851	96.1507	111.555	246.952	0	43.8473	123.389	0	125.466	341.887	30.6262
PWY-6565	superpathway of polyamine biosynthesis III	0	0	0	0	0	0	0	0	0	0	0	0	0	0	0	0	0	0	0	0	0	9.5473	0	0	0	0	0	0	0	0	5.9436	5.4916	8.5889	0	0	0	0	17.7192	0	8.7728	8.8912	0	0	5.9053	0	0	0	0
PWY-6572	chondroitin sulfate degradation I (bacterial)	65.1939	1030.01	1987.14	869.17	913.73	144.787	108.513	110.463	26.0346	107.229	16.9409	1999.69	1417.92	101.459	37.3746	16.344	4591.71	0	287.376	1773.03	584.163	2101.98	3163.51	826.496	1771.79	3107.72	984.966	2749.19	1218.5	1247.29	1823.9	1097.74	2114.47	3483.85	1426.95	2644.16	2908.14	4980.93	5068.35	3309.9	4665.03	4187.01	2367.61	2771.36	108.492	994.334	1619.65	3322.17
PWY-6588	pyruvate fermentation to acetone	2399.26	71.9018	1452.83	311.339	147.149	75.7603	7.7815	68.0335	1586.81	19.2624	33.3046	76.3553	160.562	14.5898	19.9338	118.906	22.9124	5.436	24.7263	106.556	580.019	491.564	236.327	88.3229	1390.59	329.137	318.044	209.308	1418.6	1266.38	1004.54	377.956	793.967	369.807	585.787	113.91	381.463	967.753	837.337	1439.33	407.921	281.113	638.98	1139.38	5.3128	1651.78	3462.53	411.932
PWY-6590	superpathway of Clostridium acetobutylicum acidogenic fermentation	139.188	4.3871	600.212	403.484	324.63	117.95	13.7116	131.938	60.3275	32.862	52.5928	161.881	292.909	31.3857	18.797	124.851	232.138	16.8842	0	1330.47	416.485	954.276	897.427	311.624	1638.44	118.496	986.005	641.303	924.134	0	1501.54	1223.69	887.003	613.387	1288.34	255.122	177.503	480.129	886.837	1192.7	361.45	1005.07	866.207	1131.45	63.6605	1425.91	2388.83	420.291
PWY-6608	guanosine nucleotides degradation III	2917.64	100	1763.54	339.534	285.243	132.938	29.5719	108.683	1806.01	72.3513	64.5027	523.726	396.745	11.9927	18.9619	34.9669	394.087	3.3356	43.2737	335.34	596.406	1258.05	1831.98	711.855	3447.84	409.3	727.768	886.437	1734.83	1665.36	2660.81	1912.91	1222.47	946.817	2529.61	273.099	1022.62	1496.09	1791.98	1897.24	845.254	914.718	1301.8	1816.81	11.9923	3462.85	5919.08	582.694
PWY-6609	adenine and adenosine salvage III	2571.32	1040.2	3252.03	1748.71	2745.09	419.381	779.322	1567.69	2506.6	1107.75	259.679	4199.91	2993.99	7446.02	3953.74	4101.62	9964.58	3689.26	3099.83	6309.25	3972.51	4808.56	5848.48	4734.69	5530.16	8344.29	3337.53	5859.25	6329.5	5433.95	5645.74	3330.56	4974.02	6836.15	3964.11	2770.95	8613.64	10616.6	10350.1	7597.9	8761.57	3429.76	5967.54	9233.51	7482.05	4146.67	6523.83	7927.08
PWY-6612	superpathway of tetrahydrofolate biosynthesis	2845.71	1001.88	3375.4	1523.64	3012.16	436.34	787.401	1851.42	2291.82	1167.68	214.957	4386.91	3242.24	7545.99	2985.08	428.123	10348.5	3036.74	3355.29	6951.07	4464.76	5759.14	7853.04	3804.28	6897.57	9580.06	4405.45	6478.53	7261.62	5863.58	6564.9	4747.63	5588.34	7630.18	4910.53	3709.17	8676.23	11305.8	11458.6	8432.57	9217.14	4360.19	6440.69	10009.8	7406.49	4891.49	8098.87	8845.85
PWY-6628	superpathway of L-phenylalanine biosynthesis	2592.4	466.326	2486.81	771.95	1529.47	281.788	348.2	1032.88	2497.77	722.467	220.345	2145.12	1528.32	3205.06	4139.48	4051.26	938.794	462.171	1768.78	4679.75	4399.66	4124.92	7222.41	5169.16	5912.57	8063.11	4526.03	4237.94	5194.83	2961.85	5121.87	4165.13	4110.95	4760.06	4475.72	2931.48	7036.91	5162.91	6156.07	5512.44	4264.53	3753.9	4241.28	5635.74	4488.12	4694.41	7608.68	5180.67
PWY-6629	superpathway of L-tryptophan biosynthesis	2541.34	0	2314.2	68.5389	114.89	155.754	0	0	2054.06	23.4997	0	70.7819	363.399	35.7614	23.8829	105.37	70.8546	232.826	0	47.7045	1407.61	1281.78	683.01	208.487	2860.04	142.179	359.099	341.343	3258.28	2739.12	2160.39	939.507	1961.55	687.406	1420.6	227.822	1163.82	2438.89	1715.05	3271.63	1142.66	785.058	1490.07	2535.73	0	2903.67	5343.96	614.632
PWY-6630	superpathway of L-tyrosine biosynthesis	2583.48	464.336	2460.95	770.249	1491.13	276.359	321.557	984.416	2483.93	680.282	219.705	2064.66	1521.61	2589.33	3877.93	4047.44	936.548	462.156	1553.81	4632.79	4386.71	4082.16	7056.46	5162.33	5823.63	7826.98	4406.19	4185.61	5057.1	2957.05	5028.34	4110.2	4083.92	4717.39	4426.99	2893.88	6985.28	5122.5	6088.12	5459.97	4245.79	3672.61	4163.01	5465.63	3849.47	4642.88	7481.64	5149.99
PWY-6641	superpathway of sulfolactate degradation	0	0	0	0	0	0	0	0	0	0	0	0	0	0	0	0	0	0	0	0	0	0	0	0	0	0	0	0	0	0	9.2058	0	0	0	0	0	0	0	0	0	0	0	0	0	0	0	0	0
PWY-6690	cinnamate and 3-hydroxycinnamate degradation to 2-oxopent-4-enoate	1281.82	0	573.818	6.5455	10.9091	21.8182	0	0	788.579	3.4344	7.34	6.5455	38.8451	3.2727	2.1818	9.8182	6.5455	26.9975	0	4.3636	172.254	149.355	66.5455	20.9466	527.041	13.0909	34.9091	73.329	517.755	511.636	391.184	123.672	267.827	83.036	203.218	24.4344	182.666	468.509	245.979	536.724	209.348	84	181.491	363.517	0	611.164	1401.56	61.326
PWY-6700	queuosine biosynthesis	2623.68	1010.35	3429.17	1490.62	3016.88	474.272	870.87	1992.14	1668.04	1336.69	167.842	5056.23	3497.26	8514.63	4426.66	309.243	11624.7	2367.28	3878.74	8202.72	5358.04	5078.65	8903.11	5254.47	7078.36	11742.1	4387.27	6439.74	7161.96	6344.04	6729.56	4140.47	5301.88	8131.98	4914.41	3868.16	8684.95	12101.1	12283.5	8408.43	9827.83	4450.73	6836.2	10704.5	8455.47	4545.7	7875.1	9048.31
PWY-6703	preQ0 biosynthesis	2415.43	821.454	2877.93	1106.85	2636.12	416.728	752.994	1742.05	1123.44	1189.93	153.118	4439.27	3091.39	7649.84	4486.19	202.808	10143.1	2175.11	3369.04	7600.13	5144.51	4566.69	8350.51	5320.82	6401.9	10468.7	3969.81	5800.58	6612.96	5817.89	6134.15	3711.57	4693.54	7190.25	4375.82	3430.23	7807.13	10789.2	11003	7620.91	8608.07	3969.43	6056.1	9693.86	7739.89	4133.32	7319.46	8072.88
PWY-6708	ubiquinol-8 biosynthesis (prokaryotic)	1625.92	0	937.438	319.365	61.5115	51.3081	6.8618	27.9771	913.125	8.0846	69.5725	27.4654	128.289	63.0266	4.9939	18.1106	21.0657	348.483	0	30.4279	411.207	377.001	135.293	117.962	1770.67	88.9516	357.679	479.321	994.153	738.017	1532.1	882.443	654.349	482.297	1187.49	70.3777	762.58	1298.03	795.359	1139.45	801.516	135.163	746.385	1099.29	34.6248	1921.24	3403.2	273.791
PWY-6713	L-rhamnose degradation II	0	0	0	0	0	0	0	0	0	0	0	0	0	0	0	0	0	0	0	0	0	0	0	0	0	0	0	0	0	0	3.9779	0	0	0	0	0	0	0	0	0	0	0	0	0	0	0	0	0
PWY-6728	methylaspartate cycle	0	0	0	0	0	0	0	0	0	0	0	0	0	0	0	0	0	0	0	0	0	0	0	0	0	0	0	0	0	0	0	0	0	0	0	0	0	0	3.6746	0	4.971	0	0	0	0	18.5168	32.8016	0
PWY-6731	starch degradation III	0	0	0	0	0	0	0	0	0	0	0	0	0	0	0	0	0	0	0	0	0	4.9931	0	0	0	0	0	0	0	0	4.9932	0	0	0	0	0	0	9.974	0	7.4872	0	0	0	0	0	16.1982	13.7262	0
PWY-6737	starch degradation V	3487.44	1396.66	4669.03	988.019	3681.78	520.597	1032.23	1794.29	3036.02	1574.04	236.178	6651.1	4179.17	9898.37	4658.24	4013.83	16468.9	2120.14	4431.87	10198.7	6439.83	7820.66	11872.8	5730.47	8568.94	14089.8	5776.77	8852.42	9486.47	7997.11	7943.94	6532.83	7741.11	9940.67	6699.17	6060.31	12307.3	15440.1	14585	11069.6	12953.8	6889.84	8816.14	13066.5	9501.07	6270.57	9480.29	12591.2
PWY-6749	CMP-legionaminate biosynthesis I	39.5914	144.656	82.0625	276.648	333.947	147.614	31.374	312.066	11.9712	261.071	0	472.959	594.66	13.9285	13.9713	0	384.315	9.9823	439.934	446.547	76.962	418.794	1400.32	1053.45	675.201	614.974	79.1873	621.195	1312.37	400.526	547.499	298.412	671.541	1143.75	602.102	139.681	1412.33	1105.05	1454.02	798.585	1237	1580.8	837.142	792.717	13.9603	571.532	717.58	1580.52
PWY-6876	isopropanol biosynthesis	0	0	0	0	0	0	0	0	0	0	0	0	0	0	0	0	0	0	0	0	0	0	0	0	0	0	0	0	0	0	15.5693	0	0	13.9384	0	0	0	0	23.8731	0	0	0	0	0	0	20.9465	35.9094	0
PWY-6891	thiazole biosynthesis II (Bacillus)	1850.52	21.2643	1347.45	594.623	683.521	48.3699	85.6875	318.417	1277.18	212.965	134.316	14.3714	213.217	1212.92	3135.42	81.745	314.1	60.0757	28.6635	551.044	2967.27	2508.32	2794.19	3913.03	2385.54	294.721	1181.65	1264.7	2747.2	1468.17	1819.57	2118.64	2437.93	1540.22	2075.78	1718.19	1412.07	1755.55	1623.93	2774.99	1469.54	1697.22	1790.96	2128.84	2119.86	2602.66	3876.11	2627.95
PWY-6892	thiazole biosynthesis I (E. coli)	2814.43	835.775	3133.86	1066.44	2539.39	336.978	816.299	1509.02	1502.12	1268.87	176.529	4404.56	3212.35	3504.77	4486.92	201.402	11883.2	88.2534	3597.35	8459.02	5632.79	5951.4	8852.75	5580.85	6516.83	11276.6	4736.85	5928.58	7364.96	6492.7	6119.18	4676.83	5702.45	7533.44	4868.89	4359.17	8163.33	11828.8	11168.5	8513.92	9781.84	4472.85	6730.44	10235.8	7194.91	4593.18	7416.98	9427.66
PWY-6895	superpathway of thiamin diphosphate biosynthesis II	2418.65	99.7318	2737.27	1216.38	1970.1	173.196	323.863	1058.53	1234.14	677.81	117.519	71.0751	878.913	3499.32	3109.84	153.746	1429.74	154.611	139.627	2191.17	4214.11	4872.83	6069.64	3753.59	5402.93	1340.92	2751.37	3725.14	5780.9	3964.81	4714.25	3852.72	4735.86	4597.03	4103.2	3173.55	4428.01	5779.19	5545.6	6513.75	4782.28	3256.65	4632.59	6249.39	5338.07	4204.48	6930.4	6504.56
PWY-6897	thiamin salvage II	2558.46	1227.77	3538.23	1704.39	3741.11	471.056	1066.54	2582.36	1698.56	1480.88	201.257	5056	3829.69	7679.67	3730.71	3043.52	12116.8	372.842	4300.06	8137.03	4533.55	6156.36	8146.57	4464.17	7708.39	11507.2	4081.18	7106.25	7724.57	6605.21	7687.74	4730.34	5974.49	8820.84	5295.99	3796.51	9364.1	12956.3	13388.8	9460.48	10509.2	4029.34	7400.63	11681	8574.15	4901.74	8499.8	9927.44
PWY-6901	superpathway of glucose and xylose degradation	2479.21	486.556	3050.39	1301.09	1965.69	368.249	356.716	881.008	2650.78	680.519	244.65	2646.32	2194.6	1488.86	324.655	301.127	3062.45	193.417	1135.58	5811.42	4742.58	5428.06	7945.53	3723.44	6004.79	8047.27	4022.51	6121.16	5914.07	3720.93	5386.81	4469.6	5467.32	6665.93	4729.42	4016.74	6341.21	6893.6	8549.26	7390.96	6715.27	4414.37	5400.72	7019.99	2109.04	4969.26	7515.64	8220.55
PWY-6906	chitin derivatives degradation	0	0	0	0	0	0	0	0	0	0	0	0	0	0	0	0	0	0	0	0	0	4.9704	0	0	0	0	0	0	0	0	0	4.9539	7.4648	0	0	0	0	4.993	0	0	7.4734	0	0	4.9874	0	0	0	0
PWY-6919	neopentalenoketolactone and pentalenate biosynthesis	0	0	0	0	0	0	0	0	0	0	0	0	0	0	0	0	0	0	0	0	0	0	0	0	0	0	0	0	0	0	4.8	0	0	0	0	0	0	0	0	0	0	0	0	0	0	0	0	0
PWY-6944	androstenedione degradation	0	0	0	0	0	0	0	0	0	0	0	0	0	0	0	0	0	0	0	0	0	0	0	0	0	0	0	16.0209	0	0	0	0	0	0	0	0	0	0	0	0	0	0	0	0	0	0	0	0
PWY-6969	TCA cycle V (2-oxoglutarate:ferredoxin oxidoreductase)	3435.97	1111.7	3845.11	1583.96	2773.54	459.596	720.938	1227.97	1777.18	1153.07	222.748	4460	3482.99	4224.84	4271.79	296.463	11788.6	290.539	2773.42	7187.97	6105.79	6119.28	9267.4	5318.58	8242.64	9032.3	4387.86	7238.23	8025.46	7182.35	7645.38	5381.11	6293.68	9194.6	6005.97	4446.42	9808.4	12744.4	13572	9502.02	10489.1	5149.06	7442.05	11185.6	7241.27	5914.74	9718.65	10273.7
PWY-7003	glycerol degradation to butanol	519.559	9.2047	649.584	559.66	38.0186	86.6492	0	0	260.047	7.4501	75.5576	25.2613	99.2561	0	0	150.543	0	15.6774	0	40.5887	5.9246	71.8133	10.2206	11.7168	417.234	2.5664	625.601	365.611	62.949	4.0141	391.634	77.3076	47.4954	19.7089	27.6197	49.2051	346.266	818.683	245.065	317.221	435.318	5.9659	102.929	385.017	0	214.607	910.632	19.8127
PWY-7007	methyl ketone biosynthesis	0	0	0	0	0	0	0	0	0	0	0	0	0	0	0	0	0	0	0	0	0	0	0	0	3.996	0	0	0	0	0	15.9256	0	0	0	0	0	0	0	0	0	3.9905	0	0	0	0	0	0	0
PWY-7013	L-1,2-propanediol degradation	0	0	0	11.9681	0	0	0	0	156.012	7.9672	42.3516	0	4.0158	0	0	0	0	232.871	0	0	47.6358	5.9974	0	479.573	446.776	0	0	277.245	69.7518	392.838	427.452	5.9973	27.9038	19.9533	11.9894	45.8396	494.799	1095.92	253.029	312.976	572.754	23.9574	5.9977	327.622	0	152.442	956.34	14.0281
PWY-7090	UDP-2,3-diacetamido-2,3-dideoxy-&alpha;-D-mannuronate biosynthesis	5.9849	29.3237	64.5638	52.4868	0	0	9.2545	0	0.8123	13.2465	0	9.0424	99.1715	1.6495	4.2625	0	0	0	15.3313	4.892	0	140.343	92.9062	16.4068	90.6023	0	11.5772	179.87	76.1649	0	108.559	93.3477	158.153	49.7575	23.8518	250.079	160.111	141.381	123.924	290.01	81.0226	0	90.5834	176.58	2.2913	60.4192	124.987	99.8304
PWY-7094	fatty acid salvage	79.669	1.4939	117.308	219.761	30.7193	17.7815	0	0	9.7177	0	41.2075	8.4225	0	0	0	66.0807	0	8.1301	0	6.1003	0	0	2.2354	0	1192.11	0	143.601	266.543	49.908	0	1136.8	649.642	0	358.955	866.635	0	0	5.9877	518.535	0	40.9225	0	353.783	403.221	0	1733.62	2841.77	0
PWY-7097	vanillin and vanillate degradation I	0	0	0	0	0	0	0	0	0	0	0	0	0	0	0	0	0	0	0	0	0	0	0	0	195.284	0	0	0	1.8334	0	170.383	0	0	0	7.8663	0	0	0	0	0	0	0	3.887	89.6371	0	80.3518	354.02	0
PWY-7098	vanillin and vanillate degradation II	0	0	0	0	0	0	0	0	0	0	0	0	0	0	0	0	0	0	0	0	0	0	0	0	209.947	0	0	0	1.9724	0	182.183	0	0	0	8.8176	0	0	0	0	0	0	0	4.3464	96.0324	0	88.3636	381.724	0
PWY-7111	pyruvate fermentation to isobutanol (engineered)	4010.01	1227.09	4553.07	2109.78	3572.44	455.739	920.801	1877.28	4657.23	1334.76	422.614	5407.91	3689.31	3084.65	4575.59	5661.15	12375.1	5246.82	3779.38	8687.16	5537.54	7776.21	11462.3	5576.69	9147.44	12196.9	6784.63	8518.43	9336.72	6887.99	8226.93	7128.67	7458.99	9258.6	7027.38	5759.97	11372.9	13365.1	13386.9	10420.6	11000	6585.04	8079.51	12319.6	7221.61	7207.41	11308.4	10695
PWY-7184	pyrimidine deoxyribonucleotides de novo biosynthesis I	2483.65	500.685	2405.98	1089.87	1768.49	312.27	273.999	1169.91	1655.17	489.442	179.675	1801.06	1439.67	2080.72	1095.58	428.501	968.383	3153.51	1229.64	3782.76	3732.79	3981.44	6925.63	3554.97	5558.05	5560.34	3994.32	4833.86	5127.18	2730.57	4883.93	3789.93	4076.71	4950.61	4104.29	2475.1	6336.42	5020.17	6613.12	5665.45	4379.04	3590.22	4112.26	5640.61	3234.89	4228.6	6979.79	5455.97
PWY-7187	pyrimidine deoxyribonucleotides de novo biosynthesis II	2234.09	577.011	2426.62	1107.33	1879.73	312.144	300.565	1232.06	2200.63	517.788	194.088	1897.35	1529.72	2327.73	1259.33	870.721	1063.37	2824.75	1309.26	3971.97	3585.15	4216.7	7077.55	3807.2	5437.08	5886.24	4045.13	5024.23	5201.32	2790.28	4852.94	3878.49	4211.65	5109.97	4091.41	2679.27	6761.7	5271.59	6833.99	5796.02	4630.75	3623.67	4245.2	5810.26	3383.88	4146.56	6640	5745.49
PWY-7196	superpathway of pyrimidine ribonucleosides salvage	2830.76	732.496	3216.7	1426.71	2546.97	475.688	580.586	1726.23	1696.05	1112.81	197.877	5064.35	3395.27	5137.83	3869.12	606.066	12302.8	2931.77	3336.01	8505.93	5673.07	4963.15	9057.82	5489.33	7287.08	10517.1	4721.5	6707.79	7375.5	6808.03	6851.2	4112.49	5488.96	8531.78	5029.13	3292.74	9408.33	12331.2	12899.6	8707.79	9959.99	4643.48	6905.09	11024.5	7141.63	4674.59	8069.71	8836.98
PWY-7197	pyrimidine deoxyribonucleotide phosphorylation	2401.83	429.97	2321.25	1037.73	1657.05	372.595	346.01	1178.08	1388.62	756.284	156.917	3900.47	2527.13	2954.96	2763.57	392.63	10067.9	2800.51	2313.02	6845.19	4741.76	3422.45	7365.82	4601.73	5918.55	7563.99	3633.76	4949.79	5623.06	5659.79	5320.22	3055.33	4065.95	6758.2	3964.92	2225.45	7037.55	9581.4	10275.5	6637.13	7608.95	3734.04	5258.43	8630.05	4884.1	3628.91	6517.96	6437.26
PWY-7198	pyrimidine deoxyribonucleotides de novo biosynthesis IV	0	0	6.9854	0	0	0	6.8706	0	6.9795	0	0	0	0	0	0	0	13.8702	0	0	0	0	0	45.2892	0	27.9005	0	0	34.8234	0	0	58.9916	6.9906	10.4808	10.4845	24.3954	0	10.4879	52.1294	34.8733	17.4625	93.1225	13.9607	10.4813	17.4628	0	38.2466	66.0491	6.9936
PWY-7199	pyrimidine deoxyribonucleosides salvage	2493.49	1026.24	3126.22	1592.19	2588.95	394.41	620.673	1476.78	1960.18	991.327	207.827	4380.04	3006.7	7129.68	1300.05	4031.66	10733.3	2820.86	2944.31	6726.43	3761.76	4731.83	6122.8	2932.07	5615.23	8565.47	3455.74	6039.09	6287.18	5677.32	5582.17	3455.29	4773.45	6698.95	3914.9	2879.56	8900.72	10602.6	10335.4	7558.46	8635.21	3263.75	5862.86	9264.92	6024.52	3833.96	6419.9	7761.59
PWY-7200	superpathway of pyrimidine deoxyribonucleoside salvage	2260.36	560.136	2379.81	1200.28	1835.83	313.601	331.549	1200.81	1585.49	582.779	171.896	2171.23	1721.63	2588.58	1779.47	640.205	1410.93	2807.63	1529.68	4373.89	3548.24	3724.16	5971.16	3261.55	5136.55	6260.43	3362.71	4750.68	5060.96	3212.42	4767.17	3153.13	3913.08	5275.66	3670.39	2353.19	6618.02	6017	7355.16	5744.83	5181.38	3168.89	4350.54	6256.63	3859.66	3623.41	6083.12	5766.06
PWY-7208	superpathway of pyrimidine nucleobases salvage	2954.43	1189.02	3887.09	1883.63	3586.55	514.237	929.665	2256.4	2977.85	1400.23	292.73	5298.47	3692.11	8796.9	5237.48	4886.33	11697.3	3723.37	4018.25	8728.18	6029.07	6738.22	10662.9	6315.86	8214.92	12606.1	6242.92	8081.38	8466.31	6586.44	7837.84	5764.79	6591.18	9081.4	6107.51	4797.26	10674.6	12812.3	13307	9679.92	10639.3	5596.11	7675.97	11584.2	8957.42	6063.9	9633.51	10521.5
PWY-7210	pyrimidine deoxyribonucleotides biosynthesis from CTP	0	0	9.9641	0	0	0	9.6864	0	9.9497	0	0	0	0	0	0	0	19.6374	0	0	0	0	0	64.4924	0	39.7618	0	0	49.5506	0	0	83.7729	9.9771	14.9526	14.9618	34.7509	0	14.969	74.0451	49.6814	24.9058	131.505	19.9077	14.9535	24.9057	0	54.4015	93.9366	9.9843
PWY-7211	superpathway of pyrimidine deoxyribonucleotides de novo biosynthesis	2480.47	601.464	2365.58	1268.06	1798.64	305.365	347.208	1375.63	1762.8	407.408	164.601	2487.48	1689.54	2908.92	958.291	158.801	1741.22	1529.09	1748.39	2684.09	3992.88	3833.94	5659.09	1551.81	5857.88	3878.93	2872.88	4731.1	5784.35	3457.17	5255	3710.01	3838.88	5329.78	4072.02	1800.17	5857.36	6423.12	7787.18	5989.42	5342.69	3808.42	4831.73	7074.94	3900.17	4165.85	7130.52	5188.42
PWY-7219	adenosine ribonucleotides de novo biosynthesis	3088.87	1227.86	3974.51	1812.66	3615.52	527.239	942.957	2254.21	3044.2	1396.65	278.439	5408.55	3830.1	8725.63	4719.59	4826.45	12250.8	3293.32	4060.37	8824.29	5793.81	6855.58	10716	5773.28	8342.24	12506.4	6085.67	8110.11	8623.03	6832.65	7910.24	5895.28	6712.85	9359.5	6199.47	4869.82	10999.1	13143.6	13828.1	9879.35	10894.2	5716.08	7811.12	11883.3	8720.7	6069.47	9611.61	10708.8
PWY-722	nicotinate degradation I	0	0	0	0	0	0	0	0	0	0	0	0	0	0	0	0	0	0	0	0	0	0	0	0	0	0	0	0	0	0	31.0407	0	0	19.6154	0	0	0	0	33.0849	0	0	0	0	0	0	65.8563	88.3435	0
PWY-7220	adenosine deoxyribonucleotides de novo biosynthesis II	3212.91	1273.99	4211.11	1857.8	3541.98	528.173	853.408	2281.56	3498.99	1308.69	313.199	6618.36	3384.82	8596.36	2639.47	2948.13	19659.9	3443.41	3581.94	7587.79	5539.44	7550.94	10513.7	4242.59	8233.03	10025.1	5519.9	8781.6	8369.25	6809.06	7470.87	5935.47	7492.81	8526.75	6062.16	4362.1	11479.4	12046.1	12596.1	11138.5	9912.91	5292.84	7897.25	11771.1	7717.23	6005.7	9467.1	10040.4
PWY-7221	guanosine ribonucleotides de novo biosynthesis	2784.65	1184.36	3680.69	1627.27	3376.23	481.212	850.396	1989.73	2728.84	1234.78	255.079	5005.96	3453.82	7618.27	4135.66	4043.66	11626.5	3126.01	3501.67	8334.98	5519.43	6614.8	10357.9	5189.74	7914.49	11656.9	5738.76	8008.36	7901.49	6672.53	7438.9	5737.04	6430.92	8880.69	5921.27	4715.9	10306.8	12419.6	13022.7	9386.71	10325.3	5484.11	7300.36	10980.7	7689.04	5729.45	9005.01	10200.1
PWY-7222	guanosine deoxyribonucleotides de novo biosynthesis II	3212.91	1273.99	4211.11	1857.8	3541.98	528.173	853.408	2281.56	3498.99	1308.69	313.199	6618.36	3384.82	8596.36	2639.47	2948.13	19659.9	3443.41	3581.94	7587.79	5539.44	7550.94	10513.7	4242.59	8233.03	10025.1	5519.9	8781.6	8369.25	6809.06	7470.87	5935.47	7492.81	8526.75	6062.16	4362.1	11479.4	12046.1	12596.1	11138.5	9912.91	5292.84	7897.25	11771.1	7717.23	6005.7	9467.1	10040.4
PWY-7228	superpathway of guanosine nucleotides de novo biosynthesis I	2952.32	687.325	3195.26	1323.44	2429.3	458.039	521.129	1562.73	1884.96	986.764	204.976	4888.87	3052.75	4654.93	3111.2	552.198	12518.5	3293.97	2888.17	7814.62	5473.97	5100.85	9398.75	4860.11	7545.85	9387.36	4794.75	6812.34	7185.3	6806.96	6806.05	4583.05	5571.9	8123.1	5298.72	3311.78	9016.09	11521.6	12196.9	8678.55	9253.51	4878.92	6628.15	10454.3	6153.35	5047.78	8578.86	8473.69
PWY-7229	superpathway of adenosine nucleotides de novo biosynthesis I	3264.51	1245.64	4160.29	1869.56	3643.84	536.67	912.163	2269.03	3278.09	1373.2	295.075	5863.75	3694.22	8894.73	4040.17	4256.74	14238.3	3451.5	3902.66	8407.48	5743.38	7191.81	10716.1	5424.34	8498.95	11611.9	5921.56	8480.48	8694.78	7008.72	7926.19	6047.48	7052.96	9111.5	6266.9	4723.58	11213.1	12896.8	13506.7	10450.6	10600.3	5598.09	7932.02	12024.2	8371.44	6209.34	9872.67	10533.8
PWY-7234	inosine-5'-phosphate biosynthesis III	2178.55	427.862	2007.29	1361.69	1646.23	175.449	168.806	1033.68	2366.86	136.379	199.757	267.734	1027.36	311.765	385.651	424.007	242.001	2815.44	395.099	860.998	1033.75	3757.12	3869.84	657.294	4657.3	1549.44	3319.18	3311.07	3936.44	1787.44	4013.88	3847.49	3253.45	3493.24	3493.82	2133.51	3002.48	3491.56	4691.55	4326.46	2749.24	2896.84	2693.85	3800.23	737.996	3888.4	6138.32	3916.89
PWY-7237	myo-, chiro- and scillo-inositol degradation	50.31	610.2	442.7	633.14	427.41	65	51.53	70.64	86.02	61.34	53.82	1051.11	334.82	634	2232	8.4	2000.87	26.58	155.5	1233.14	1528.99	934.69	1429.35	2404.33	1080.24	2170.08	500.73	1060.58	557.38	560.2	1198.57	560.76	986.62	2074.69	757.94	1501.41	1549.6	2368.08	3166.55	1515.06	1909.58	3227.35	1279.13	1520.75	1054	711.8	1318.37	1870.28
PWY-7242	D-fructuronate degradation	2919.43	859.108	3356.64	1247.25	2444.48	399.931	860.794	1405.41	1703.2	1229.03	181.933	5049.45	3394.42	3412.7	2495.86	212.414	13394.5	80.3204	3344.33	7773.87	4858.22	4318.03	6446.62	4095.05	5966.76	9892.32	2516.87	5888.41	6313.2	6746.41	5876.82	3021.69	4831.19	7405.06	3990.1	2976.16	7953.55	12514.5	11537.6	8041.98	10155.3	3039.38	6448.36	10306.4	6413.5	4010.58	6915.48	8472.47
PWY-7254	TCA cycle VII (acetate-producers)	2180.25	20.7105	1445.22	770.032	274.649	136.54	28.3607	408.409	1401.12	287.093	149.043	1102.44	213.118	1400.82	2701.79	133.176	306.526	71.2255	727.646	2384.29	2897.84	415.084	3774.93	3144.81	1468.34	4380.41	2632.06	576.756	1311.19	1231.98	1337.41	564.432	703.482	1041.73	953.156	1350.71	717.571	1764.42	911.284	1477.09	863.131	1546.52	1089.02	1117.75	2586.43	1601.99	3484.76	1638.15
PWY-7255	ergothioneine biosynthesis I (bacteria)	0	0	0	0	0	0	0	0	0	0	0	0	0	0	0	0	0	0	0	0	0	0	0	0	3.9921	0	0	0	0	0	44.8018	7.9304	0	5.9115	13.844	0	0	0	5.9524	0	3.984	0	0	7.9444	0	0	3.9966	0
PWY-7295	L-arabinose degradation IV	0	0	0	0	0	0	0	0	0	0	0	0	0	0	0	0	0	0	0	0	0	0	0	0	0	0	0	0	0	0	50.2491	0	0	0	0	0	0	0	0	0	0	0	0	0	0	119.188	167.32	0
PWY-7315	dTDP-N-acetylthomosamine biosynthesis	1676.83	185.438	986.13	378.137	81.0399	89.3108	21.721	11.9607	1142.41	24.4451	47.9757	625.655	214.269	19.9722	13.9602	17.9597	1037.41	46.0763	41.7569	412.738	380.652	513.962	1539.41	148.531	1296.96	379.544	171.007	637.008	1038.45	1201.27	1046.38	457.431	835.994	688.975	705.834	175.249	1127.28	1805.61	1073.54	1369.2	1364.52	1966.22	733.746	1068.99	13.9861	1172.9	2427.74	570.908
PWY-7323	superpathway of GDP-mannose-derived O-antigen building blocks biosynthesis	2561.03	1139.95	3288.39	1276.68	2940.97	431.441	868.848	1743.4	1268.71	1240.42	114.421	5056.54	3332.74	7812.83	2845.1	133.788	12299	73.6411	3549.58	7403.22	4208.39	4917.49	7829	3285.38	6711.35	9948.33	3037.73	6784.73	6900.7	6188.67	6524.79	3825.39	5259.63	7773.31	4676.18	3140.65	9615.88	11957.2	11869.3	8402.73	9776.04	3980.71	6858.69	10587.7	7762.21	4312.5	7375.48	8882.02
PWY-7328	superpathway of UDP-glucose-derived O-antigen building blocks biosynthesis	1785.19	223.885	1314.46	620.817	763.037	91.615	98.485	236.239	1561.14	100.884	116.081	865.13	760.693	63.6861	80.7705	22.0699	528.021	259.848	248.375	951.462	2113.43	1907.13	2986.86	513.48	2484.17	1363.67	1128.18	2206.43	1726.35	2181.01	2181.97	1958.89	1846.01	2579.89	1938.21	1622.77	2549.08	3016.28	3320.94	2839.46	2480.07	2504.6	1758.86	2533.29	90.9627	2663.5	4159.63	2285.46
PWY-7332	superpathway of UDP-N-acetylglucosamine-derived O-antigen building blocks biosynthesis	19.4672	92.9236	578.614	176.296	120.897	21.7271	59.5717	0	2.7974	53.3805	0	42.962	300.892	6.9693	30.5536	60.8498	0	0	62.3952	419.328	0	1212.12	1286.77	477.219	265.346	0	36.1186	794.783	379.472	0	341.779	292.464	952.189	248.155	63.401	1184.46	817.562	670.022	495.842	1454.5	402.728	0	330.639	722.495	22.2235	167.534	383.408	448.699
PWY-7347	sucrose biosynthesis III	0	0	0	0	0	0	0	0	0	0	0	0	0	0	0	0	0	0	0	0	0	0	0	0	38.8292	0	0	4.4956	11.9786	0	62.4192	16.4625	0	44.438	31.3622	0	0	0	38.6398	0	0	0	2.9978	0	0	47.7562	80.5531	0
PWY-7371	1,4-dihydroxy-6-naphthoate biosynthesis II	18.97	180	278.18	667.44	542.28	21.32	18	346.091	6.3217	85.9091	48.7991	78	170.5	762.96	2696.75	16	0	0	23	92.44	1843.32	646.658	61.22	2894.4	560.206	34	666.776	438.809	858.692	0	757.042	435.442	619.207	924.773	549.113	36	459.979	424.276	1094.48	772.681	469.226	0	766.124	887.458	1274.52	704.475	776.906	1237.54
PWY-7373	superpathway of demethylmenaquinol-6 biosynthesis II	17.4237	0	117.508	321.769	11.8041	13.0132	0	0	5.5206	0	26.2492	0	0	0	0	0	0	0	0	14.1616	0	0	0	0	0	0	176.358	0	0	0	0	0	0	0	0	0	0	0	0	0	0	0	0	0	0	0	0	0
PWY-7374	1,4-dihydroxy-6-naphthoate biosynthesis I	18.97	156.574	268.5	650.412	531.36	18.4324	17.1429	306.714	4.9818	0	41.9416	71.7241	153.748	4.9804	34.7296	14.6479	0	0	10.7813	5.8677	0	591.294	61.22	19.9174	435.867	0	575.849	376.859	559.079	0	594.026	384.445	469.093	521.2	369.607	0	325.275	341.376	732.851	652.46	331.364	0	468.491	633.303	22.2642	359.187	450.132	735.237
PWY-7376	cob(II)yrinate a,c-diamide biosynthesis II (late cobalt incorporation)	0	0	0	0	0	0	0	0	0	0	0	0	0	0	0	0	0	0	0	0	0	0	0	0	0	0	0	137.976	0	0	21.7676	0	0	0	0	0	0	0	0	0	0	0	0	0	0	0	0	0
PWY-7377	cob(II)yrinate a,c-diamide biosynthesis I (early cobalt insertion)	17.6922	0	0	11.9859	247.838	85.651	22.1269	279.888	60.2353	170.81	39.564	0	120.539	860.439	2546.59	26.2038	72.3233	49.8491	0	0	2281.1	244.582	0	3184.76	669.481	0	1231.4	295.857	887.902	476.024	708.701	262.206	533.031	630.142	545.032	70.3253	523.063	693.952	645.484	672.969	589.669	66.0685	781.495	896.722	1525.66	832.066	1293.04	1146.48
PWY-7391	isoprene biosynthesis II (engineered)	0	0	14.6054	37.8612	0	0	0	0	0	0	0	0	0	0	0	0	0	0	0	0	0	14.3349	0	0	0	0	11.6075	0	0	0	12.7816	0	0	0	0	0	0	20.3449	0	20.5027	0	0	0	0	0	0	0	0
PWY-7392	taxadiene biosynthesis (engineered)	2106.47	147.899	2339.16	1145.88	751.518	206.994	98.8798	347.025	1936.37	258.59	193.863	1848.06	423.325	62.5895	117.489	2714.56	741.889	493.374	1237.2	3950.33	874.628	1535.2	5828.79	674.674	2944.87	6556.01	3831.72	2703.29	2926.78	2378.23	2552.58	1654.28	1851.35	1371.47	1953.96	2307.1	1705.29	2813.57	2219.67	2929.86	1710.22	3003.54	1762.23	2708.74	1078.48	2737.91	4839.39	1725.73
PWY-7400	L-arginine biosynthesis IV (archaebacteria)	2257.33	445.997	2265.18	1383.18	1753.26	241.985	339.178	1080.32	2489.57	693.173	245.318	2022.51	1200.11	2174.38	3386.94	3176.45	1049.4	2630.71	1837.99	5011.81	4207.74	3818.22	7540.87	4372.47	6247.93	8337.7	4362.99	4204.61	5057.46	2049.87	5261.29	4137.04	3680.66	5474.54	4669.14	3582.31	6452.81	4329.5	6599.85	4530.44	3978.99	4130	4249.18	5383.68	4466.34	4434.2	7478.38	6032.64
PWY-7431	aromatic biogenic amine degradation (bacteria)	66.9209	2.6435	94.1681	300.478	6.6436	17.6986	0	0	11.8434	0	45.4656	8.4267	0	0	0	112.967	0	6.2271	0	6.3361	0	0	1.9978	0	3.9464	0	159.542	45.6299	14.5873	0	90.4461	5.3285	0	11.7464	10.058	0	0	7.86	29.2943	0	3.9411	0	0	11.2933	0	30.0998	45.1658	0
PWY-7446	sulfoglycolysis	1210.12	0	555	45	11	22	0	0	699.999	2	18	6	35	3	2	9	6	21	0	6	157	136	61	18	384	12	76	30	474	469	263	95	244	63.9545	158	20	111.441	268	171	447	110	77	161	290	0	496	1089	55
PWY-7456	mannan degradation	1727.87	913.436	2382.53	846.284	1846.45	321.062	499.823	1133.2	214.561	772.773	88.7541	3463.36	2873.26	3889.38	312.406	64.9938	7937.89	42.428	2670	6655.7	4147.1	3636.66	5736.12	2657.42	5238.64	8311.5	2253.95	5293.83	5595.2	5415.64	5108.78	2765.66	4038.89	6852.55	3667.21	2758.27	7755.65	10365.9	10390.8	6460.54	8554.02	2764.55	5553.45	8730.31	3767.39	3166.11	5375.76	7509.4
PWY-7527	L-methionine salvage cycle III	68.6161	1.8425	118.945	184.569	6.1735	24.3855	0	0	16.3564	0	34.9652	6.4651	0	0	0	45.0182	0	6.1319	0	9.7132	0	0	1.4996	0	0	0	215.141	73.4135	0	0	0	0	0	0	0	0	0	0	0	0	0	0	0	0	0	0	0	0
PWY-7539	6-hydroxymethyl-dihydropterin diphosphate biosynthesis III (Chlamydia)	2868.86	1117.69	3580.86	1582.16	3356.3	466.614	886.89	2116.66	1556.15	1335.1	188.537	5102.44	3725.88	8615.3	4431.16	231.797	12872.9	605.499	3693.23	8416.01	5731.05	6303.64	8382.3	5484.03	7683.86	11204.4	4374.57	6970.75	7936.1	7157.87	7389.61	4999.48	6237.64	9021.29	5360.6	4181.19	9092.9	13573.5	13635.8	9659.94	11046.7	4171.61	7451.74	11610.3	8419.22	5089.89	8554.86	10439
PWY-7560	methylerythritol phosphate pathway II	2651.03	1110.85	3496.66	1571.47	3325.21	435.249	910.028	2079.63	2077.77	1348.23	227.333	5080.9	3433.53	8248.1	4991.3	3979.99	11862.6	374.792	3778.27	8422.2	5764.03	6262.72	9874.4	5701.48	7698.16	11887.5	5364.87	7079.22	7747.75	6338.6	7311.68	5337.29	6218.51	8759.47	5716.39	4435.27	10172	12346	12869.2	9193.47	10265	4772.96	7244.31	10948.7	8485.42	5383.52	8579.9	10107.1
PWY-7616	methanol oxidation to carbon dioxide	0	0	0	0	0	0	0	0	0	0	0	0	0	0	0	0	0	0	0	0	0	0	0	0	3.43	0	0	16.4237	0	0	31.14	5.9982	0	5.6236	11.8056	0	0	0	4.4994	0	3.43	0	0	5.999	0	0	3.5997	0
PWY-7644	heparin degradation	0	0	0	0	0	0	0	0	0	0	0	0	0	0	0	0	0	0	0	0	0	0	0	0	0	0	0	0	0	0	0	0	0	0	0	0	0	0	0	0	0	0	0	0	0	0	0	2.9315
PWY-7663	gondoate biosynthesis (anaerobic)	3879.69	1483.14	5222.75	2394.01	4480.05	662.478	1229.93	2880.01	2501.09	1917.53	322.422	7533.09	4771.69	9574.76	6283.84	4809.2	19469.7	3163.45	5310.46	13209.8	7303.24	7892.19	12232.1	7083.06	10931.8	16846	6190.73	10571.1	10190.6	10709.8	10736.4	6087.36	8572.4	12865.7	7575.9	4840.8	15337.3	19191.6	19317.4	13628.7	15673.9	5465.57	10270.6	16032.6	11234.2	7411.45	12573.1	13627.1
PWY-7664	oleate biosynthesis IV (anaerobic)	3772.78	797.536	4147.74	992.654	3760.51	252.981	1205.05	2288.75	1794.56	1657.75	122.6	6080.77	2971.53	2192.71	4947.88	148.176	17862.4	1060.11	4284.08	12231.6	5512.2	6470.67	9669.5	4447.11	9458.91	14857.4	3498.47	9135.58	7097.24	9779.81	9313.65	5020.06	7290.18	10779.5	6401.91	2765.72	12972.4	16968.3	16284.6	11796.2	13803.1	2619.44	7998.6	12721.6	9997.13	5860.82	10372.5	11159.1
PWY-841	superpathway of purine nucleotides de novo biosynthesis I	3003.65	866.999	3539.93	1519.01	2891.09	493.905	666.775	1851.9	2234.09	1173.62	231.481	5215.15	3456.85	6000.31	3634.35	919.205	12678	3111.49	3410.7	8425.15	5588.46	5786.73	9994.58	5160.34	7923.19	10778.1	5301.27	7300.21	7894.97	6936.44	7339.15	5058.15	6084.18	8786.14	5688.6	3890.46	9942.2	12451.8	13121.7	9295.01	10134.6	5210.09	7249.03	11274.2	7307.74	5459.31	9017.65	9523.75
PWY-922	mevalonate pathway I	162.483	2.4747	108.523	103.382	4.3483	23.1317	2.9908	3.6032	729.599	0.5588	34.4772	4.4678	4.1157	4.5891	0	82.8289	7.977	1519.65	1.6772	7.0315	0.5597	97.8731	24.9682	71.8621	35.8357	2.799	239.33	496.717	48.0134	151.925	44.3662	59.2868	89.4485	25.3962	43.6777	37.48	45.2813	38.9651	18.9177	99.2292	29.9606	382.909	53.1681	55.3372	191.731	233.444	208.099	41.3834
PWY0-1061	superpathway of L-alanine biosynthesis	3052.35	47.9609	2380.02	453.978	903.694	185.173	92.2424	626.265	3044.39	20.9876	191.831	68.8678	398.745	143.649	358.585	251.168	259.022	3159.96	9.5817	143.251	1327.13	3047.02	4106.61	680.599	4319	165.666	2563.13	2188.81	3864.89	2216.34	3302.67	3411.56	2859.26	1513.39	3018.33	1797.87	2541.6	3662.08	2322.12	3899	2452.46	2431.07	2012.93	3016.41	703.533	4053.93	6706.48	2768.91
PWY0-1241	ADP-L-glycero-&beta;-D-manno-heptose biosynthesis	1275.05	323.829	1007.17	145.839	534.692	122.065	63.5074	368.441	795.939	142.265	40.5881	631.466	287.542	80.0389	143.982	30.4582	310.56	350.787	497.843	1700.33	496.545	979.68	2775.14	667.829	1436.07	4251.49	1776.03	721.05	1201.95	854.039	1340.17	909.077	931.142	830.72	953.949	1263.62	966.91	1610.6	1149.67	1370.7	1148.64	1408.33	1089.04	1223.88	165.41	1301.28	2598.9	1412.66
PWY0-1261	anhydromuropeptides recycling	3864.63	496.773	3153.84	1384.05	1334.46	251.23	253.613	1064.28	2830.29	331.856	293.512	616.482	1060.51	976.398	1167.01	687.361	588.74	1343.62	888.348	3328.68	2882.58	2917.43	5018.54	2007.96	6246.62	6986.07	2433.59	3863.47	4729.33	2705.14	5184.9	3953.92	3472.75	4311.23	4639.11	3628.16	5760.2	4806.65	5305.21	4919.68	3952.09	3807.48	3919.43	4645.59	980.72	5389.6	8913.69	5449.81
PWY0-1277	3-phenylpropanoate and 3-(3-hydroxyphenyl)propanoate degradation	1411.54	0	688.501	12.1464	19.9119	31.2084	0	0	923.861	5.7606	13.3134	11.8271	56.7684	4.2389	3.5528	13.1525	12.0985	31.8427	0	8.0247	199.676	250.155	107.956	35.8884	673.371	19.4426	61.0231	121.1	647.645	565.697	438.603	184.633	419.313	127.658	281.455	31.8655	251.842	582.676	321.236	784.18	301.052	146.062	281.506	519.023	0	726.795	1571	105.062
PWY0-1296	purine ribonucleosides degradation	1924.21	245.887	1626.55	888.107	241.803	132.28	93.9104	169.633	2084.18	280.363	202.147	970.883	330.889	1355.64	2977.25	4067.11	293.205	3564.85	595.007	1941	2782.2	1391.39	3151.78	3750.1	1713.84	3659.43	2257.85	1620.69	2144.48	1643.71	1496.62	984.116	1703.01	1283.35	1426.72	1116.6	3727.41	1523.62	1390.44	2051.52	1419.66	1728.1	1471.08	1649.34	2398.7	2105.09	3258.72	1802.13
PWY0-1297	superpathway of purine deoxyribonucleosides degradation	2034.96	220.766	1655.82	814.319	260.611	127.227	49.472	32.0519	2130.37	110.198	196.446	154.397	288.382	184.844	53.4842	4037.88	199.032	3171.59	284.261	487.171	946.268	1474.23	2490.97	384.68	1770.37	1235	2136.71	1696.99	2176.83	1909.29	1486.55	1098.11	1739.2	1191.57	1447.91	1100.31	3586.99	1586.1	1482.72	2086.76	1417.47	1706.15	1352.84	1570.8	500.95	2203.72	3493.47	1710.88
PWY0-1298	superpathway of pyrimidine deoxyribonucleosides degradation	2072.4	227.41	1687.21	838.692	273.813	136.392	51.4518	131.604	1987.68	204.706	196.883	168.413	252.501	1194.6	3104.88	4013.15	203.331	2732.49	26.711	183.993	2617.81	1533.13	2623.01	3933.11	1982.19	217.5	2293.67	1756.31	2238.47	1488.92	1624.21	1258.6	1784.59	1096.6	1585.16	1145.11	3624.71	1648.69	1162.82	2146.99	1457.46	1755.22	1362.53	1601.35	2148.78	2411.71	3727.2	1738.17
PWY0-1319	CDP-diacylglycerol biosynthesis II	3130.69	987.493	3421.21	1836.22	3090.97	447.496	798.773	1904.65	3015.07	1185.69	274.903	4511.29	3231.44	7523.74	4323.57	4613.82	10385.1	3340.19	3437.34	7382.8	5172.89	5924.9	8971.32	5289.53	7106.74	10486.5	5247.43	6579.14	7355.67	5825.02	6796.57	5077	5709.26	7781	5207.94	4120.54	8187.84	11137.5	11551.5	8510.27	9150.38	4769.77	6592.24	10082.4	7513.45	5583.37	9007.4	9001.85
PWY0-1338	polymyxin resistance	1218	0	526.399	6	10	20	0	0	728.136	4.1207	8.3405	6	54.92	3.7456	2.4994	9	6.5217	23.24	0	4	192.967	142.472	63.2213	24.1144	482.703	12.43	37.9618	72.857	514.785	469	355.285	99.7899	267.659	76.3637	179.434	29.79	193.272	473.144	233.664	518.971	226.422	77.7681	185.711	370.348	0	568.107	1311.49	68.8053
PWY0-1415	superpathway of heme biosynthesis from uroporphyrinogen-III	1581.91	2.8926	789.279	280.171	221.448	50.3578	66.2256	394.262	894.768	82.9667	57.3738	27.2966	210.249	158.966	185.356	24.1853	33.505	64.4431	215.349	226.194	620.406	410.36	823.28	227.188	1453.33	867.839	332.57	522.697	860.104	908.282	1183.5	615.967	485.695	433.192	842.369	266.342	424.556	926.005	748.666	927.352	507.604	540.811	525.835	947.97	207.564	1344.7	2764.68	622.553
PWY0-1479	tRNA processing	1770.25	13.1343	1211.34	305.504	686.41	52.2091	98.982	539.18	1522.58	117.071	105.231	26.0704	446.696	266.707	355.118	25.4286	155.102	543.034	238.994	518.161	915.701	1585.54	2452.96	523.468	3230.18	1016.39	1412.36	1584.75	2395.47	1014.82	2520.79	2460.31	1728.26	1992.96	2405.9	1152.08	1817.07	2080.58	2509.82	2301.13	1566.51	1604.84	1523.15	2081.35	266.011	2789.86	4535.05	2092.93
PWY0-1533	methylphosphonate degradation I	1736.35	0	861.028	11.4225	17.7935	34.7519	0	0	944.201	5.929	12.9073	10.6596	96.818	5.3323	3.5537	15.1629	10.6638	34.9999	0	7.1979	274.446	247.58	107.884	34.2033	785.714	22.0822	58.1309	123.649	812.359	801.986	578.984	166.125	431.428	123.793	277.915	52.677	310.235	796.288	392.012	863.717	364.399	135.071	284.07	591.337	0	859.251	2024.21	99.796
PWY0-1586	peptidoglycan maturation (meso-diaminopimelate containing)	2567.32	849.421	2484.34	1165.48	1395.57	349.455	182.343	1015	3156.72	740.592	290.787	1243.75	2711.49	2350.44	5814.61	349.339	3159.29	4568.2	997.965	1885	5843.91	3227.29	2904.75	7146.06	4948.56	4390.26	2607.94	2930	4635.19	2903.88	4179.34	3073.33	3397.94	4844.22	3903.35	2574.11	3928.92	5189.4	6519.84	4720.47	4713.45	3439.2	4181.26	4858.03	3776.89	4444.83	7008.78	6040.74
PWY0-162	superpathway of pyrimidine ribonucleotides de novo biosynthesis	2865.9	805.096	3352.07	1544.73	2752.09	477.655	634.896	1787.18	2156.44	1142.08	230.571	4922.77	3357.49	5689.2	4175.02	809.037	11679.6	2883.38	3364.93	8070.04	5681.26	5477.23	9539.05	5684.35	7540.12	10567.1	5286.3	6825.48	7602.88	6362.29	6992.89	4838.67	5786.05	8507.84	5477.86	3719.83	9264.68	11942.1	12589.2	8750.7	9796.66	5023.96	6979.15	10807	7349.79	5268.43	8605.04	9234.26
PWY0-166	superpathway of pyrimidine deoxyribonucleotides de novo biosynthesis (E. coli)	2359.93	578.089	2498.63	1135.21	1905.94	318.841	300.355	1235.14	2045.78	519.635	198.97	1917.56	1537.54	2354.9	1218.99	849.067	1066.2	2968.19	1312.39	3987.3	3643.52	4293.34	7140.28	3663.94	5586.92	5859.11	4077.45	5128.22	5307.12	2845.24	4971.61	3986.65	4277.48	5138.46	4182.38	2700.23	6800.34	5314.83	6890.91	5901.84	4649.74	3666.15	4293.95	5887.63	3380.04	4284.51	6912.52	5776.61
PWY0-321	phenylacetate degradation I (aerobic)	1640.15	0	766.851	10.7045	17.1995	29.2142	0	0	920.37	5.9658	12.8595	11.2187	58.4959	5.7439	3.5446	15.2747	11.1705	3.8986	0	7.8225	266.822	218.006	107.602	36.3487	923.158	22.2616	61.1743	149.831	739.411	665.814	685.276	265.528	388.208	129.659	419.358	42.3795	285.48	696.634	377.381	750.928	336.054	135.569	329.367	594.768	0	1024.79	2202.52	98.201
PWY0-41	allantoin degradation IV (anaerobic)	1369.06	0	631.873	38.5191	14.0224	26.8505	0	0	811.906	3.1148	0	6.9772	46.0614	4.2438	2.8415	10.6343	7	0	0	6.3019	213.801	159.1	69.2522	26.4866	479.578	14.2884	60.9714	51.0935	576.318	531.317	344.205	112.94	297.169	89.235	198.933	26.36	153.293	367.813	235.285	544.308	158.162	88.9895	206.989	368.828	0	615.942	1342.66	77.5485
PWY0-42	2-methylcitrate cycle I	1196.83	0	548.814	13.5202	14.0515	22.7761	0	0	705.807	2.1745	0	6.9811	37.8076	3	2	13.4615	6	22.4741	0	5.0676	157.197	144.423	61.2978	18.2512	565.983	12.0836	51.8762	66.7219	486.249	469	427.892	187.125	248.304	118.685	287.568	21.5669	118.98	304.579	230.826	465.69	124.525	77	202.537	343.81	0	720.695	1457.24	55.2629
PWY0-781	aspartate superpathway	2249.64	219.881	1998.58	1041.61	977.935	166.582	138.755	471.529	2346.67	176.123	209.27	337.792	626.466	365.907	216.037	1648.23	384.12	802.746	313.461	1401.66	1141.16	2972.37	5004.97	830.423	4125.53	1996.52	3393.45	3040.91	3617.49	1755.45	3397.79	3286.52	3007.41	2660.08	3252.73	2258.56	4117.33	3369.81	3198.48	3708.44	2874.53	2978.09	2384.24	3075.6	1084.89	3732.22	5787.91	3448.56
PWY0-845	superpathway of pyridoxal 5'-phosphate biosynthesis and salvage	2160.09	786.36	2336.9	652.234	1211.26	276.071	136.637	622.403	1310.35	585.203	76.3819	3349.04	1850.99	208.942	62.2462	50.8251	9634.32	153.615	1078.45	2362.21	3073.71	3129.11	3637.64	2227.68	4003.99	4567.6	1467.67	2920.72	3680.66	3426.32	3378.61	2309.88	3426.7	4273.33	2847.56	2712.34	4101.08	6268.28	6524.39	5356.97	5184.34	3313.18	4032.86	5215.94	1061.23	3094.18	5263.36	5291.12
PWY0-862	(5Z)-dodec-5-enoate biosynthesis	3769.23	724.324	3956.82	893.357	3614.17	226.877	1192.9	2187.47	1709.11	1605.82	109.862	5768.22	2737.87	1929.09	4714.74	171.256	17207.9	3071.86	4097.83	11939.7	5220.41	6177.64	9174.32	4110.46	9078.4	14464.1	3221.56	8744.75	6625.97	9554.2	8967.64	4763.49	7001.25	10290.3	6096.21	2531.79	12409.1	16413.6	15568	11368.5	13327.2	2363.26	7548.3	12047.6	9744.18	5563.76	9941.52	10605.8
PWY1G-0	mycothiol biosynthesis	0	0	0	0	0	0	0	0	2.0843	0	0	0	0	0	0	0	0	0	0	0	0	0	0	0	3.3369	0	0	11.2443	0	0	22.4749	4.9984	2.4997	6.2486	11.2415	1.2499	11.2455	1.25	3.7497	3.3371	3.3372	0	0	4.9993	0	7.0831	3.7492	0
PWY490-3	nitrate reduction VI (assimilatory)	40.3819	1.4997	70.2646	199.032	124.453	10.4629	49.0372	14.9789	7.8689	34.3486	27.413	4.8743	74.7816	0	2.9995	64.9078	22.494	29.5228	0	3.3748	164.033	560.183	10.1233	629.165	79.3588	62.946	102.371	115.213	225.385	342.425	156.924	220.391	338.991	11.9975	50.9211	8.9972	31.4843	74.9342	47.9735	382.973	89.887	20.9859	82.3488	101.847	0	61.3709	133.116	70.4246
PWY4FS-7	phosphatidylglycerol biosynthesis I (plastidic)	3067.01	822.138	3082.16	1494.93	2130.79	364.777	640.867	1344.28	2751.29	913.555	244.132	1781.9	2649.74	435.142	2808.01	2333.79	3084.02	3135.62	2209.49	3179.56	1924.06	4288.14	6673.33	2386.96	5192.55	5705.34	4379.59	4823.89	5174.28	3277.26	4939.5	3832.23	4210.27	4414.91	4083.75	3026.11	6322.64	6315.4	6383.43	5590.91	5218.47	4109.35	4087.96	5511.02	4592.87	4728.6	7957.9	5513.26
PWY4FS-8	phosphatidylglycerol biosynthesis II (non-plastidic)	3067.01	822.138	3082.16	1494.93	2130.79	364.777	640.867	1344.28	2751.29	913.555	244.132	1781.9	2649.74	435.142	2808.01	2333.79	3084.02	3135.62	2209.49	3179.56	1924.06	4288.14	6673.33	2386.96	5192.55	5705.34	4379.59	4823.89	5174.28	3277.26	4939.5	3832.23	4210.27	4414.91	4083.75	3026.11	6322.64	6315.4	6383.43	5590.91	5218.47	4109.35	4087.96	5511.02	4592.87	4728.6	7957.9	5513.26
PWYG-321	mycolate biosynthesis	3783.84	816.812	4192.74	1019.47	3815.62	259.949	1190.22	2274.56	1840.95	1647.13	125.382	6190.74	3012.81	2239.33	3222.28	137.575	18205.5	875.384	4281.88	12216	5447.75	6605.14	9803.81	4382.9	9525.95	14746.4	3590.56	9258.95	7200.05	9799.77	9361.08	5140.11	7383.86	10835.1	6469.43	2818.33	13092.9	16989.3	16379	11919.1	13824	2691.14	8075.96	12834.1	9732.99	5931.31	10445.9	11240.1
PYRIDNUCSAL-PWY	NAD salvage pathway I	2054.02	1033.6	3030.24	1027.77	2922.64	376.135	784.679	1678.21	2008.72	1147.74	177.914	4391.03	3156.38	7313.65	3023.34	4032.91	10159.8	97.9956	3330.79	6992.22	4217.25	5721.35	8144.22	3759.65	6382.06	9703.96	4223.12	6431.97	6888.31	5325.98	6116.22	4679.14	5470.76	7489.27	4792.31	3923.71	9197.14	10567.9	11142.6	8005.44	8832.23	4197.23	6274.14	9585.86	7069.39	4479.51	7012.96	8667.71
PYRIDNUCSYN-PWY	NAD biosynthesis I (from aspartate)	2084.38	1023.98	2916.31	1469.29	2992.02	380.177	760.391	1669.78	1669.57	1113.04	163.877	4222.2	3065.73	7451.34	3986.33	672.089	10071.9	75.876	3187.47	6593.2	4602.14	4881.33	6554.33	4450.38	5900.17	8747.02	3878.69	5777.82	6624.34	5262.88	5916.58	3983.82	4755.58	7206.98	4238.63	2996.55	8117.03	10362	10849.3	7438.05	8547.25	3114.85	6112.42	9451.85	7278.15	4097.64	6667.09	8548.78
PYRIDOXSYN-PWY	pyridoxal 5'-phosphate biosynthesis I	1801.97	815.95	2126.63	611.019	1065.26	286.716	109.07	559.391	925.611	491.815	55.6593	3107.02	2635.87	164.959	48.1616	36.9101	9762.75	72.0845	902.453	2012.18	2509.02	2754.21	3097.83	1666.25	3602.63	3850.95	1169.28	2553.05	3282.77	3063.85	3038.06	1981.01	3064.44	3940.42	2540.92	2424.5	3565.02	5795.03	6106.01	4930.82	4865.24	2796.64	3708	4679.33	846.842	2677.71	4638.04	4831.02
REDCITCYC	TCA cycle VIII (helicobacter)	2461.89	3.4927	1668.19	890.216	95.795	122.507	0	0	1293.34	16.2505	164.335	32.2354	248.456	10.4814	6.9915	140.158	20.9774	123.26	0	51.2149	522.196	483.263	213.78	71.5577	2174.22	43.395	748.881	813.136	1524.7	1429.96	1921.91	1257.85	818.588	373.687	1580.64	133.738	836.492	2052.89	1022.52	1718.47	1005.2	260.754	550.754	1265.5	0	2192.22	4047.08	199.375
RHAMCAT-PWY	L-rhamnose degradation I	2413.34	805.292	2566	776.6	1642.15	293.179	662.714	1046.41	885.607	939.943	90.4434	4035.48	2724.74	2244.07	2341.75	76.8399	11937.3	40.8061	2811.41	6864.33	3803.51	3858.72	5825.91	3168.34	5046.64	7648.22	2029.35	5220.22	5368.04	5625.66	4915.99	2497.6	4328.41	6948.64	3292.46	2474.85	7239.51	10930.9	10810.1	7200.62	8776.11	3215.13	5582.41	9099.05	5365.49	2963.23	5421.96	7245.56
RIBOSYN2-PWY	flavin biosynthesis I (bacteria and plants)	2509.63	1047.62	3268.1	1610.48	3148.59	429.756	795.893	2020.5	1647.4	1203.93	175.899	4663.49	3313.15	7553.3	4085.61	267.959	10699	516.963	3466.19	8096.54	5025.73	5519.86	8862.18	5008.17	7147.35	10985.8	4542.39	6696.95	7248.36	6082.57	6969.46	4546.01	5476.68	8093.21	5053	3804.92	8862.56	11628.1	12241.1	8609.91	9417.88	4083.31	6692.15	10480.5	7484.64	4928.76	8204.81	9042.3
RUMP-PWY	formaldehyde oxidation I	310.841	14.8295	363.686	680.682	591.528	52.3594	79.0829	11.8413	46.7276	0	97.3765	0	93.9386	37.9503	5.9115	64.4162	11.989	0	0	40.1498	41.7206	885.03	511.709	12.7193	248.02	0	1847.85	448.77	1008.08	91.9911	404.086	1194.81	125.364	251.491	143.684	5.9939	47.8033	141.877	253.416	226.062	202.247	50.5727	132.581	159.34	0	256.789	427.919	1283.86
SALVADEHYPOX-PWY	adenosine nucleotides degradation II	2814.02	0	1579.37	167.411	53.0194	69.4543	0	0	1707.6	9.5472	57.6851	19.9709	209.771	14.3347	6.6629	37.1819	24.9813	0	0	29.0155	505.482	456.215	272.829	70.7005	3106.07	58.4658	268.416	372.227	1497.08	1555	2351.35	1720.94	781.112	565.368	2290.35	111.437	412.62	886.691	1029.91	1410.95	416.836	345.769	1115.63	1551.63	0	3224.86	5531.21	219.954
SER-GLYSYN-PWY	superpathway of L-serine and glycine biosynthesis I	2553.04	1070.44	3399.52	1653.63	3146.5	449.295	804.861	1962.21	2458.94	1252.01	239.438	4595.04	3272.91	7962.37	5248.56	3465.79	10257.2	2394.35	3503.01	7528.81	5785.75	5914.33	9063.78	6203.81	7324.97	10954.3	5345.13	6780.54	7482.29	5738.83	6877.51	5120.33	5800.25	8083.42	5433.84	4167.15	9211.89	11264	11872.9	8485.18	9311.45	4849.42	6765.2	10274.4	8217.2	5440.76	8508.68	9336.97
SO4ASSIM-PWY	sulfate reduction I (assimilatory)	2661.22	28.8539	1830.45	703.392	725.939	178.676	331.08	602.294	1065.39	555.524	119.594	70.6333	247.963	57.2939	151.521	74.4714	63.8583	59.0856	1510.2	273.255	626.572	655.688	1317.42	156.859	2614.88	1986.19	684.497	719.814	1768.66	1711.93	2146.44	1144.82	1061.15	651.111	1562.95	205.394	1090.49	2245.2	1250.93	1976.36	1222.46	663.604	1015.34	1689.11	3488.55	2600.03	4924.99	1019.87
SUCSYN-PWY	sucrose biosynthesis I (from photosynthesis)	0	0	0	0	0	0	0	0	0	0	0	0	0	0	0	0	0	0	0	0	0	0	0	0	126.942	0	0	14.9291	39.6396	0	200.305	54.2687	0	141.839	102.426	0	0	0	124.845	0	0	0	9.9658	0	0	155.14	261.353	0
SULFATE-CYS-PWY	superpathway of sulfate assimilation and cysteine biosynthesis	2697.83	63.1736	2575.28	1063.96	1282.39	274.104	506.21	987.739	1516.4	818.292	166.855	156.095	515.032	127.695	324.38	152.269	142.626	129.082	2254.28	588.456	1224.49	1298.68	2519.9	337.414	4088.98	3691.86	1306.37	1436.46	3072.21	2885.77	3517.01	1993.49	1950.78	1335.22	2590.61	438.152	2149.6	4099.94	2499.9	3482.74	2386.48	1285.83	1941.53	3171.44	4852.43	3685.62	6569.46	2034.1
TCA	TCA cycle I (prokaryotic)	3197.38	890.356	3398.17	1435.32	2322.52	377.437	463.566	692.504	1954.77	796.447	219.009	3209.79	2488.52	3059.67	3678.47	236.579	8793.54	359.672	1630.93	4664.62	5494.02	5396.66	7840.59	4496.27	7260.17	5688.06	3995.3	6029.11	6799.41	5910.02	6565.28	4981.54	5447.21	7822.1	5340.83	3956.89	7616.61	9802.28	11254.3	7996.16	8101.85	4917.88	6029.99	8819.5	5435.13	5401.72	8817.08	8503.15
TCA-GLYOX-BYPASS	superpathway of glyoxylate bypass and TCA	2358.2	2.9933	1594.59	529.755	63.1856	107.702	0	0	1410.97	14.466	106.493	31.7282	222.078	10.7746	7.1906	112.9	21.5647	69.3439	0	46.0583	534.22	489.534	218.523	72.0415	2088.23	44.3592	537.108	578.413	1506.92	1418.28	1659.87	907.492	822.55	387.245	1230.1	123.397	737.59	1785.31	964.917	1667.87	866.789	267.161	776.195	1329.97	0	2250.35	4232.94	202.88
TEICHOICACID-PWY	teichoic acid (poly-glycerol) biosynthesis	116.838	118.825	315.443	197.246	131.177	27.6066	91.1492	36.6534	218.463	20.8343	83.5913	29.7245	120.471	15.3653	7.4021	424.15	415.254	62.3462	27.4668	42.3445	1877.11	379.53	948.371	31.6564	446.097	82.8136	421.654	1989.2	456.959	180.588	488.033	371.841	789.328	942.565	874.876	214.792	2273.8	442.432	432.643	453.623	936.656	269.251	705.071	277.858	53.5895	941.238	588.429	761.648
THISYN-PWY	superpathway of thiamin diphosphate biosynthesis I	2652.04	1161.75	3562.3	1485.22	3404.3	447.93	1001.33	2226.51	1268.14	1438.99	141.953	5037.04	3816.55	5619.76	3676.36	194.483	12575.9	185.017	4166.52	8512.97	4797.87	6285.72	8560.61	4334.81	7579.43	11730.2	4173.84	6942.47	7853.13	6812.04	7413.4	4799.86	6090.48	8754.37	5306.74	4035.04	9199.72	13154.7	13320.5	9529.26	10700.4	4239.35	7467.93	11681.3	8279.15	4889.02	8357.1	10116.6
THREOCAT-PWY	superpathway of L-threonine metabolism	38.3118	0	25.5691	9.5556	35.0564	58.6876	0	0	167.504	11.8119	27.3261	0	118.057	10.5969	6.9856	19.5587	22.9048	60.5491	0	0	463.146	407.886	0	102.953	884.487	43.64	120.098	241.772	1095.56	794.837	792.066	292.113	638.351	223.956	438.245	49.4907	530.62	996.271	585.824	1109.51	608.111	61.2456	467.156	856.521	0	1042.94	1918.72	209.859
THRESYN-PWY	superpathway of L-threonine biosynthesis	3222.61	1164.54	3964.07	1652.68	3537.58	507.691	963.975	2314.79	2842.77	1441.16	268.795	5454.31	3923.72	5831.78	4898.56	4385.93	12608.7	2885.04	4075.48	8979.59	6153.48	6728.78	10564.7	5929.58	8442.16	12628.4	5786.4	7834.95	8776.91	7022.51	7957.78	5780.22	6787.38	9517.61	6198.22	4886.46	11149.7	13581.4	14007.9	9989.16	11289.8	5673.89	7960.93	12059.9	8808.87	6022.72	9697.07	10925.7
TRNA-CHARGING-PWY	tRNA charging	2727.97	1082.4	3541.93	1730.26	3210.14	459.566	827.856	2021.14	2631.4	1221.79	255.98	4622.9	3314.21	7673.22	3863.2	4225.9	10465.8	1736.89	3529.87	7558.23	4895.83	5930.22	8971.48	4696.56	7327.59	10716.5	5095.35	7059.95	7506.27	5888.04	6936.96	5084.9	5824.79	8106.01	5404.78	4090.48	9586.34	11391.3	11924.3	8600.69	9425.12	4750.36	6784.56	10306.7	7610.52	5278.27	8442.68	9262.96
TRPSYN-PWY	L-tryptophan biosynthesis	2713.06	934.265	3220.61	1038.34	2615.52	413.531	815.72	1662.29	1859.12	1249.12	225.444	4574.23	3161.04	4237.32	4547.28	3400.01	11321	2369.08	3532.1	7871.81	5463.14	5089.73	9567.88	5585.79	6737.47	10744.7	4292.95	6339.79	6998.52	6189.26	6171	4281.92	5349.01	7298.45	4973.13	3964.94	9658.03	11622.7	10870.8	8000.25	9644.78	4320.59	6581.39	10011.7	7068.97	4725.55	7643.58	8857.57
TYRFUMCAT-PWY	L-tyrosine degradation I	0	0	13.4041	26.7336	27.5119	0	0	0	0	0	0	0	0	0	0	0	0	0	0	0	0	2.9985	0	0	436.56	0	7.2253	82.0545	19.911	0	389.883	294.976	4.3841	68.8149	379.013	0	0	9.8807	73.9412	0	8.1846	0	111.85	136.993	0	519.593	768.072	0
UBISYN-PWY	superpathway of ubiquinol-8 biosynthesis (prokaryotic)	1623.18	0	941.664	309.088	59.3573	51.3768	6.6964	26.9682	895.697	7.806	66.0078	26.8051	126.907	60.8302	4.7943	17.7233	21.5	341.926	0	29.5765	398.328	369.978	132.628	113.271	1802.24	90.097	349.923	478.505	989.499	764.005	1542.99	893.956	649.828	474.022	1205.82	70.4217	767.884	1318.1	785.646	1138.17	807.931	140.255	744.132	1099.78	33.2963	1924.91	3425.51	265.8
UDPNAGSYN-PWY	UDP-N-acetyl-D-glucosamine biosynthesis I	2630.82	233.909	2224.21	963.447	1005.65	198.089	172.337	730.665	2842.66	294.942	227.899	767.608	603.592	1176.46	3028.71	4351.77	384.397	2826.08	643.937	1982.5	2833.24	2921.23	4922.97	3677.65	4066.06	3918.65	3856.5	3034.8	3703.68	1939.26	3287.65	3322.78	2872.6	2590.3	3232.08	2257.44	4316.18	2578.26	2992.28	3464.03	2196.49	2895.18	2419.32	2927.15	2100.38	3979.62	6186.37	3291.6
VALSYN-PWY	L-valine biosynthesis	3252.13	1227.09	3912.12	1954.54	3635.12	453.238	925.774	1926.25	3339.97	1334.76	324.726	5246.99	3689.31	3564.62	4575.59	4895.36	11938.3	3763.34	3779.38	8572.78	5537.54	7093.01	10988.2	5576.69	8604.28	12196.9	6104.86	7821.39	8520	6690.14	7926.48	6353.54	6873.68	9258.6	6568.07	4976.39	11344	12877.1	13643.2	9952.59	10783.1	5981.77	7702.17	11613.9	7630.06	6507.68	10033.2	10730.2
[truncated: 25 more columns]

## Sheet: Tab. 6
GBM modules	90041005	90041681	90041363	90041341	90041072	90041444	90042336	90042097	90041762	90042457	90041388	90044081	90042437	90042394	90041591	90044362	90042156	90044109	90041399	90041411	H17080699	A1911020044	90041765	H17082158	A1911020035	90042479	90041494	A1911020057	A1911020060	H17082081	A1911020046	A1911020111	A1911020094	A1911020093	A1911020096	H17082179	A1911020055	A1911020029	A1911020042	A1911020049	A1911020050	H17082046	A1911020109	A1911020043	90042056	A1911020112	A1911020062	A1911020053	A1911020047
MGB001	0	0	0	0	0	0	0	0	0	0	0	0	0	0	0	0	0	0	0	0	0	0	0	0	2.67	0	0	14	0	0	24.67	0	0	0.67	0.67	0	0	0	0.67	0	2	0	2.67	0.67	0	7	5	0	1.67
MGB002	0	0	0	0	0	0	0	0	0	0	0	0	0	0	0	0	0	0	0	0	0	0	0	0	2.67	0	0	14	0	0	24.67	0	0	0.67	0.67	0	0	0	0.67	0	2	0	2.67	0.67	0	7	5	0	1.67
MGB004	54	2	78	244.5	15	14	0	266	12.5	0	38.3	6.5	0	0	109	87	0	6.9	0	4.5	160	30	443.5	119	663.67	0	126	167	122	0	573.97	492	54	156.67	630.67	0.6	30	15.4	155.67	38	38	0	192.67	171.67	0	990.5	1323	29	171.27
MGB005	15814.1	6876.16	21437.3	7702.16	18921.5	2942.51	5856.25	11631.1	11946.9	8869.35	1448.99	32732.6	23201.9	38361.1	27173.2	22457.2	81362.6	15831.3	25553.5	56181.4	34534.3	38106.6	66448.5	33561.1	46177.2	76169.9	31338.7	45312.5	48927.3	42636	43370	31840.2	38161.2	53515.6	34679.9	29146.2	66535.9	81674.6	79726.9	56674.3	68052.5	31961.7	46355.4	71013.4	49967.3	31691.3	50060.7	63391	74920.3
MGB006	3431.16	1986.01	5379.27	2246.11	4706.06	656.88	1032.86	2438.52	2617.95	1625.74	228.07	7516.55	5850.12	9216.64	4059.66	4023.87	20105.5	2879.81	4794.36	12106.3	7563.32	9204.24	11405.5	6564.98	10145.7	14307.9	5536.52	10937.7	11469.2	10356.3	9943.64	6669.95	9135.95	13166.9	7275.05	5720.89	14966.5	20275.2	20060.5	14097.9	16763.5	6125.06	11070.4	17294.5	9152.58	6880.83	11051.3	15026.7	17808.2
MGB007	5813.14	2724.81	8027.5	2720.25	7720.68	930.41	2700.99	4906.71	5124.03	3787.17	506.37	12700.1	8747.38	11740.5	11398	12704.4	29872.6	185.03	10932.9	21498.4	9995.39	14105.8	24393.7	11565.9	17569.8	31159.9	11784.5	17442	18699.3	15976.6	16838.9	12029.7	14087.9	20700.9	13267	10858.9	26726.2	30163.9	30802.9	21081.5	25119.5	11727.8	17568.7	27095.6	22615.5	11952.2	18795.8	24016.6	28620.3
MGB008	0	0	0	0	0	0	0	0	0	0	0	0	0	0	0	0	0	0	0	0	0	0	0	0	0	0	0	0	0	0	0	0	0	0	0	0	0	0	0	0	0	0	0	0	0	0	0	0	0
MGB009	0.4	0	7	0	10	2.75	0	0	0	3	0	10	61.4	0	0	0.75	316	0	0	9.75	1264	60.3	150	11.4	63.5	75.55	2.5	53	127.5	759	23.3	72	59.5	78.75	78.25	109.95	73.2	94.55	50.2	62.65	146.5	113.05	123	84.75	0	80.8	102	144.75	114.55
MGB010	1175	0	526	6	10	20	0	0	725.34	3.34	7.34	6	36.42	3	2	9	6	2.24	0	4	157.99	138.5	61	19.33	459.34	12.43	32	70.01	474.67	469	343.93	95	246.91	64.33	160	24.29	176.67	457	213.28	500.62	206.34	77	162	332.95	0	519.62	1254.85	56.34	1337.08
MGB012	0	0	0	0	0	0	0	0	0	0	0	0	0	0	0	0	0	0	0	0	0	0	0	0	2.67	0	0	14	0	0	27.67	0	0	0.67	0.67	0	0	0	0.67	0	2	0	2.67	0.67	0	7	5	0	3.67
MGB015	0	0	0	0	0	0	0	0	0	0	0	0	0	0	0	0	0	0	0	0	0	0	0	0	0	0	0	0	0	0	0	0	0	0	0	0	0	0	0	0	0	0	0	0	0	0	0	0	0
MGB016	0	0	0	0	0	0	0	0	0	0	0	0	0	0	0	0	0	0	0	0	0	0	0	0	0	0	0	0	0	0	1.6	0	0	0	0	0	0	0	0	0	0	0	0	0	0	0	0	0	0
MGB018	0	0	0	0	0	0	0	0	0	0	0	0	0	0	0	0	0	0	0	0	0	0	0	0	7	0	0	0	11	0	41	3	0	2	2	0	0	4	0	0	0	0	0	2	0	24.5	27.5	0	12
MGB019	1216	1	596	179.25	13.5	29	0	0	728.59	3.34	44.09	9.25	55.67	3	2	52.5	6	25.42	0	8.25	157.99	143	61.75	19.33	467.76	12	140.5	84.01	474.67	469	368.35	99	250.66	71	167.67	31.41	176.67	457	222.57	505.49	209.34	77	164.67	343.74	0	570.41	1323.42	56.34	1345.75
MGB020	4938	0	2255	229	45	90	3	0	2956.7	14.7	126.7	30	202.6	35	8	36	30	370.2	0	26	656.95	594.5	244	117.65	2022.95	52.15	399	417.05	1926.35	1913	1536.3	397	1085.05	296.65	688	123.95	1003.35	2315	947.4	2168.85	1155.7	320	695	1469.25	14	2354.85	5537	257.7	5513.15
MGB021	2432	6	1212	96	29	44	2	0	1460.68	48.68	50.68	449	90.84	10	11	27	105	46.48	281	1006	315.98	331	1899	74.66	1074.18	2026.86	1234	203.02	1038.34	938	766.16	330	532.82	196.66	491	620.58	369.34	953	503.56	1041.74	456.68	808	401	757.9	33	1075.24	2600.7	182.68	2799.66
MGB022	4512.01	861.54	3415.81	1074.27	1504.99	355.65	196.93	635.06	2152.23	433.43	42.14	2406.84	2953.48	405.07	67.13	89.45	8112.87	11	566.68	6047.22	3308.47	3729.02	5340.93	1858.56	5040.49	6299.52	1829.68	4215.72	4611.57	6196.2	4514.63	2414.84	4361.84	6146.64	3249.72	2500.28	6228.9	9305.75	9411.81	7067.91	7699.87	2695.9	4344.09	6078.55	598.29	3641.95	6805.15	6518.17	9329
MGB023	0	0	0	0	0	0	0	0	0	0	0	0	0	0	0	0	0	0	0	0	0	0	0	0	0	0	0	0	0	0	0	0	0	0	0	0	0	0	0	0	0	0	0	0	0	0	0	0	0
MGB024	1443.97	78.17	1116.35	1210.02	495.36	119.32	72	322.17	1328.54	7.68	177.07	88.58	125.84	16.67	123.5	1176	10	19.73	12.58	58.02	340.73	572.58	515.97	143.99	2061.02	91.53	1622.31	711.85	1159.84	469	1790.29	1567.58	407.99	514.33	1318.76	46.58	516.01	926.67	966.32	837.16	510.85	88	642.17	1007.07	76.33	2015.82	3757.2	826.1	1959.09
MGB025	45.97	1	67.18	232.69	3.28	14.32	0	0	7.03	0	41.39	3.25	0	0	0	43.5	0	2.75	0	4.69	0	0	0.97	0	0	0	105.56	29	0	0	12	4	0	3	7	0	0	0	3	0	0	0	0	4	0	0	2	0	4
MGB026	12	0	8	10	5	0	3	0	22.67	0	0	6	0	23	0	0	6	275	0	0	24	29	0	29	98.67	2	51	108	38	37	130.5	17	83	35	49	7	239	303	45	104.67	225.67	12	46	70	14	129.17	186	31	105
MGB027	1328.97	1	718.18	589.69	128.28	48.32	33	784	750.04	44.34	88.73	9.25	212.92	62	329	52.5	6	25.99	119	190.69	637.99	306.5	544.97	138.33	1659.76	496.43	315.56	462.01	902.67	469	1117.68	736	500.41	753.33	1040	184.79	573.67	698	1071.28	850.54	434.01	442	530	795.45	73	1138.04	2303.1	407.34	2102.33
MGB028	0	0	2	0	5	0	0	0	1.67	0	0	0	0	0	0	0	11	0	0	0	14	0	0	24	45.67	0	4	33	13	174	73	22	6	66	26	2	1	22	57	18.67	31.67	6	6	7	0	112.17	204.5	3	10
MGB029	2427.98	1035.34	3240.79	1406.76	3017.57	364.97	796.73	1829.86	2341.37	1183.57	199.67	4506.76	3176	7513.07	4067.53	3968.45	10170.9	339.89	3437.48	7346.91	4852.46	5717.82	8924.4	4762.89	6943.19	10496.4	4749.17	6419.93	7200.34	5442.2	6542.85	4949.34	5561.15	7763.81	5192.56	4066.47	9112.97	10927.8	11417.1	8181.59	9067.28	4391.7	6506.33	9865.34	7308.29	5027.69	7901.72	8995.91	10914.8
MGB032	4687.96	2002.68	5705.58	2769.52	5661.14	717.94	1485.46	3063.72	3499.4	2139.14	339.74	8074.18	5892	14848.1	7865.06	6012.9	20007.7	98.98	6070.96	12303.8	9082.92	8723.64	11088.8	8485.78	10707.9	15740	6713.68	10935.9	12684.7	10588.4	11014.2	6922.68	8748.3	13620.3	7595.78	5104.14	16619.9	20447.5	20682.9	14018.8	16769.4	5171.4	11705.3	18253.3	14374.6	7559.04	12480.1	16415.8	19813
MGB033	7409.95	3186.62	9685.83	5126.38	9434.67	1256.99	2328.93	5659.28	6452.74	3444.85	616.33	13121.4	9535.78	22415.9	12184.6	8261.95	30377.9	5146.93	9930.84	20948	14285.2	16537.6	23663.2	14032.5	20130.4	28892.7	14010.7	18914	21169.5	16617.3	19490.6	14172	15800.1	22798.4	14759	10745.6	24750.9	31907.2	34052.6	24034.1	26305.3	11989.4	19288.2	29576.9	22189.9	14322.6	22989.3	26597.2	32081.2
MGB034	6833.98	2665.36	8986.31	5727.97	6754.19	1440.28	1266.76	3261.89	5594.9	2539.62	761.42	12175.8	10449.6	15148.1	6452.26	5468.44	36883.7	7631.59	6240.09	14200.1	12360.4	14125.6	18717.6	11205.7	18046	16998.1	10209.9	15638	17195.4	14458.7	16371.1	11928.8	14535	20717.9	13028.2	8589.39	20319.8	27060.2	30926.3	22205	22689.1	13246	16464	24382.6	12732.7	12964.8	21246	21994.9	27699.1
MGB035	2777.12	1116.98	3773.48	2642.19	3610.76	482.22	884.93	1949.3	3105.24	1138.97	382.98	4164.62	3217.72	7526.91	4082.03	5132.42	10644.7	2820.96	3208.59	6534.41	4827.61	6160.63	7865.52	4607.42	8413.86	8556.45	5472.15	7007.12	7791.84	5625.07	8074.55	6309.02	5835.21	8469.94	6233.09	3666.89	9483.31	11329.8	12565.1	8819.5	9339.32	4091.83	6989.76	10660.4	7523.95	6580.76	10395.1	9924.3	11469.8
MGB036	2541.15	1037.14	3310.13	1529.09	3093.91	436.9	810.6	1940.46	2544.63	1187.64	232.01	4510.63	3210.64	7519.9	4205.53	4024.25	10205	2827.22	3438.68	7352.31	4892.86	5821.88	8961.3	4930.67	7027.26	10498.4	5134.67	6831.3	7265.35	5683.07	6680.62	5012.1	5664.96	7827.28	5230.99	4090.27	9180.97	11015.9	11505.7	8318.13	9181.31	4716.83	6567.93	9956.28	7513.29	5117.56	8073.12	9026.88	10998.2
MGB037	3697.07	2194.04	5427.8	2633.17	4880.89	675.8	1107.39	2434.49	2494.89	1616.89	328.98	8218.91	6218.21	8744.87	1946.39	252.27	21664.4	2840.71	4984.28	13636.6	5027.26	10185.5	13792.1	4082.9	12489.3	17029.2	6400.17	11554.6	11996.8	9843.47	11661.2	8514.88	9875.31	15390.6	8792.33	8185.27	14871.8	22564.3	23418.4	15348.9	18320.3	10516	11994.9	18563	8249.01	7687.12	13122.6	16831.2	18834.2
MGB039	1232	0	555	45	11	22	0	0	701	2	18	6	35	3	2	9	6	21	0	6	157	136	61	18	668	12	76	30	477	469	436	299	244	66	423	20	110	268	176	447	110	77	238	370	0	685	1355	55	1274
MGB040	20183.6	4809.88	19547.7	8824.51	16360	2668.19	5094.55	10678.3	13282	7651.9	1057.63	31808.2	20476.2	49130.3	16885.8	4946.15	83338.9	2816.58	21991	43700.8	25798.8	30545.4	44518.1	21307.9	40712.5	54637.8	18944.7	36420.9	41803.1	41459.4	37937.4	22569.4	32364.7	46504.5	26174.1	17059.6	50493.4	73805.5	72866.6	53057.3	58640.3	23910.7	38939	64157.2	44876	25793.7	46649.5	49281.9	71873.3
MGB041	4824.85	2981.18	7619.9	5623.07	8085.22	886.62	1634.14	4847.61	2915.01	2316.12	457.19	8725.21	7118.78	15029.6	8177.89	391.2	20466.3	678.23	6449.56	13707	9584.24	13074.1	14481.2	9810.24	14615.1	18900.2	8489.88	14373.3	15375.3	11355.4	14916.6	9752.64	12181.1	17549.3	10249.1	7729.29	16512.5	23748.8	26549.7	18849.6	19295.7	7398.65	14413.4	22085.6	14597.6	9972.25	16382.1	20255.8	23422.8
MGB043	12245.2	3595.25	12667.5	4011.25	9184.95	1270.25	2635.47	5201.27	10953.1	3632.57	876.28	14735	10723.3	22316.2	9906.42	20739.8	37530.6	9365.55	10196.1	26640	17529.4	19219	30069.7	13530	24112.3	35415.3	14288.2	24668.9	24452.9	23933.2	22063.5	16065.5	20118.1	27195.2	17865	13982.7	37595.7	40927	39724.1	29484.4	34411.5	14863.7	22471.6	33359.8	21904.9	17599.7	28408.4	30914.8	39407.3
MGB044	7227.99	1287.64	5481.41	1557.57	3546.38	508.62	1057.93	2343.71	5898.87	1513.4	457.1	6082.96	4225.46	8643.07	6464.53	12717.4	16761.7	3715.77	3807.18	12851.9	9854.09	8089.87	14787.3	8662.57	12425.9	15534.1	6109.46	11251.1	11168.1	11697.1	10730.1	7277.11	9525.34	13597.3	9004.74	5350.9	19994.3	18613.8	19268.5	13837.3	15679.8	6452.96	10154.2	14913.9	9242.29	8906.26	14751.2	13838.9	19610.9
MGB045	7260.99	1294.64	5624.41	1694.82	3645.22	566.62	1067.6	2509.71	5914.45	1627.07	487.52	6523.21	4275.13	9284.4	8761.86	12776.2	16865.7	3737.85	4088.18	13853.2	11429.1	8186.87	16565.1	11208.9	12746.2	17602.1	7628.29	11449.4	11601.4	11934.1	11066.3	7480.44	9723.01	13977	9365.07	5928.9	20186.3	18773.5	19585.1	14032	15880.2	7116.96	10559.5	15314.2	10370.3	9412.43	15403.4	14454.6	20245.2
MGB046	0	0	0	0	18	0	0	0	0	0	0	0	0	0	0	0	0	0	0	0	0	0	0	0	4	0	0	30	24	0	134.8	9	0	45	10	0	0	8	50	0	2	0	0	8	0	138	202	0	30
MGB047	2345.95	753	2675.3	1310.37	2125.52	356.29	685.73	1212.19	896.82	996.57	180.01	3962.26	2760	6770.4	1603.53	214.45	9977.87	44.49	3013.15	6035.52	2995.46	3418.99	4873.12	1825.89	4984.46	7766.35	2180.9	4607.27	5047.51	5258.2	4946.88	2717.51	3675.31	6097.65	3405.73	2456.74	6126.63	9663.08	9490.63	6155.38	7801.71	2542.7	5128.17	8253.01	4892.96	3341.86	5941.05	6377.24	8656.5
MGB048	1175	0	526	8	10	20	0	0	778.02	6.02	22.02	6	37.76	3	2	9	6	85.58	0	4	166.97	140.5	61	113.99	611.02	12.43	32	157.03	487.01	532	474.99	96	253.23	68.99	164	34.63	328.01	837	297.6	603.62	404.02	81	164	445.61	0	572.94	1580.19	60.02	1486.74
MGB049	1198.11	754.04	1670.22	862.67	873.24	103.9	59.93	338.81	708.23	46.68	20.14	790.84	967.33	46.57	115.13	28.95	1537.87	0	168.68	1005.47	335.72	1685.87	1512.85	297.41	1459.99	2205.65	802.18	1434.47	1448.17	813.2	1552.63	929.84	1536.94	2041.24	1008.97	1725.83	1438.6	2689.25	3068.81	2463.96	2337.02	2016.6	1648.49	1984.15	46.29	1295.65	2293.1	2421.12	2490.6
MGB050	53	37	704	319.25	249.18	115	27.34	388	65.58	418.34	53.09	2627.26	221.34	1298.66	4647.66	119.16	618	75.41	1686	5970.25	3337	799	10662.8	5772.66	1315.31	12516	7372.15	443.68	1381.68	948	1095.64	1125.66	778.34	1004.34	1439.66	3461	469	536.34	937.34	804.69	632.33	3969	1170.68	1215.68	2384	990.51	1505.35	1568.34	1820.68
MGB051	0	0	9	0	0	0	0	0	0	0	0	0	2.25	0	0	0	0	63	0	0	0	4.5	0	0	0	0	0	0	0	0	0	0	3.75	0	0	4.86	0	0	1.86	10.86	3	0	0	16.86	0	9.75	17.25	0	2.25
MGB052	1992.02	1763.41	4624.79	2398.42	3584.65	497.3	566.53	1870.29	157.87	1123.03	134.2	6840.43	5620.13	13546.1	424.59	255.73	19802.7	36.58	3764.69	12971.5	5802.44	7444.17	9811.61	3937.94	8565.97	14509	4833.52	9142.95	9629.52	9258.4	8464.64	4907.84	7456.38	11740.1	5934.45	5361.4	11849.9	18590.9	18278.5	12298.2	15332	4795.3	9896.82	15622.8	6100.91	4518.9	7906.04	13171.1	15294.6
MGB053	3585	82.01	1841.01	344.49	298.33	125	48.67	184.01	2119.82	83.67	38.17	499.16	249.67	18.34	82.33	129.33	115	28.83	299.99	1077.49	598	915.99	1967.5	428.32	1770.65	2368	1612.66	341.33	1714.34	1407	1346.62	824.32	1070.68	457.99	963.67	662	380.01	992.68	948.01	1805.35	439.34	889	825.66	1347.66	77.99	2042.16	4214.34	468.68	4087.69
MGB054	0	0	10	0	130	0	33	16	28.34	47.34	7.34	0	100.67	0	2	0	4	1.67	0	0	178.99	759	6	649.33	160.34	84	0	355.01	280.67	0	188.93	286	448.66	7.33	63	2.67	69.67	224	74.66	523	130.34	4	106	158.33	0	98.66	300.67	83.34	139.33
MGB055	4121.03	3105.62	7411.43	2960.06	5522.49	1080.95	882.8	3314.18	981.93	2213.3	180.18	12727.8	8792.45	9139.2	14171.4	308.84	30819.6	154.74	6698.04	23174.9	19301.4	11515.1	24633.5	20582.7	14674.3	30576.6	12662.5	14366.2	16799.7	16075.6	14564.9	8118.51	12553.5	20624.3	10809.5	11250.8	20021.7	29768.3	31091.8	19951.2	24844.1	11011.7	17578.6	26291	11986.9	9740.36	15600.5	24276.5	27469.4
MGB056	5986	2	2747	337.5	71	116	0	0	3529.84	11.34	62.84	36.5	195.67	15	10	132	30	112.74	0	26.5	785.99	721	306.5	91.33	3049.09	60.43	333	387.01	2428.67	2345	2313.98	1192	1238.66	619.33	1726	111.41	616.67	1595	1185.9	2332.49	661.34	385	1051	1753.07	0	3748.62	7456.35	276.34	6452.08
[truncated: 24 more columns]

## Sheet: Tab. 7
Genus	Mean_CPP (n=27)	SD_CPP (n=27)	Mean_HC (n=22)	SD_CPP (n=22)	Common SD	P-value	Adjusted P-value	Effect size	Statistical power (sig.level=0.05)
Actinobacillus	0.00178523	0.00258656	2.08507e-05	9.555e-05	0.00211205	0.0013354	0.00682244	0.835389	0.812927
Alistipes	0.0409324	0.0117438	0.00412892	0.00756299	0.0208991	4e-09	3.28e-07	1.761	0.999973
Bacteroides	0.56138	0.118163	0.73052	0.237895	0.200451	0.000113734	0.000777183	0.843794	0.275164
Bilophila	0.00659033	0.00255509	0.00126085	0.00239025	0.00363172	8.35e-08	2.28e-06	1.46748	0.82053
Butyricimonas	0.00189899	0.00183786	0.000833103	0.00174419	0.00187301	0.00178742	0.00771414	0.56908	0.492415
Coprobacillus	0.000221583	0.000391432	8.78559e-06	4.02606e-05	0.000310415	0.0032503	0.0121148	0.685525	0.647244
Corynebacterium	0.00016325	0.000276111	1.59331e-05	7.30148e-05	0.000223094	0.00970078	0.0331443	0.660334	0.614863
Desulfovibrio	0.00230169	0.00186131	0.00016949	0.000441262	0.00176668	9.94e-07	2.04e-05	1.2069	0.984413
Dialister	0.0115568	0.0085376	0.00272515	0.00629334	0.00878882	3.22e-06	4.39e-05	1.00488	0.928732
Eubacterium	0.00147115	0.0018229	0.000413127	0.000656095	0.00151698	0.00141441	0.00682244	0.697453	0.662227
Gardnerella	0.000293746	0.000521173	0	0	0.000413541	0.00177495	0.00771414	0.710319	0.678105
Haemophilus	0.00709933	0.00522413	0.00205345	0.00167835	0.00475414	0.000108929	0.000777183	1.06137	0.951433
Holdemania	0.000485499	0.000480769	7.81692e-05	0.000145343	0.000421775	0.000175828	0.00102985	0.96575	0.908743
Klebsiella	0.00953775	0.0107935	0.000442148	0.00130823	0.00924282	4.91e-06	5.75e-05	0.984072	0.918567
Megamonas	0.0210639	0.0171298	0.0785519	0.195554	0.134718	0.00270081	0.010546	0.42673	0.307269
Megasphaera	0.00775505	0.0103798	0.00541046	0.0141575	0.0122767	0.000569721	0.00311448	0.190978	0.0998561
Methylotenera	0.0014157	0.00204903	0	0	0.0016761	0.00010892	0.000777183	0.844639	0.821283
Odoribacter	0.00254315	0.0010499	0.000546835	0.001225	0.00150568	1.31e-06	2.15e-05	1.32585	0.994768
Parabacteroides	0.0479306	0.0179579	0.0245782	0.0262027	0.0249173	0.000125101	0.0007891	0.937198	0.891723
Paraprevotella	0.00132119	0.00189555	0.00168219	0.00770876	0.00535656	6.15e-05	0.000560313	0.0673938	0.056076
Photobacterium	7.23384e-05	0.000120588	0	0	9.64737e-05	0.00628433	0.022405	0.749826	0.724772
Prevotella	0.0758209	0.0812079	0.00583076	0.0262076	0.0717921	3.49e-08	1.43e-06	0.9749	0.913754
Turicibacter	0.000517273	0.000462929	0.000489671	0.0013306	0.000955613	0.00209974	0.00860892	0.0288839	0.0511128
Unclassified	0.0749958	0.0501435	0.0218657	0.0256212	0.0487704	6.41e-06	6.57e-05	1.08939	0.960321
